# Supplementary material for: Novel metrics to measure coverage in whole exome sequencing datasets reveal local and global non-uniformity
Source: Sci Rep. 2017 Apr 13;7:885. doi: 10.1038/s41598-017-01005-x (PMC5429826; doi:10.1038/s41598-017-01005-x)
Supplement: Supplementary file 2 — Table S2 [file 41598_2017_1005_MOESM2_ESM.xlsx]

## Sheet: Agilent
Gene	Chromosome	Start position	CCS score	GC Content	Mappability
SAMD11	chr1	861321	0.361681	0.690616	1
PLEKHN1	chr1	901911	0.254541	0.666667	1
HES4	chr1	934438	0.649866	0.751344	1
AGRN	chr1	955552	0.333089	0.68524	0.998045
TTLL10	chr1	1114595	0.262753	0.62834	1
TNFRSF18	chr1	1138970	0.311542	0.686415	1
TNFRSF4	chr1	1146934	0.399281	0.697842	1
B3GALT6	chr1	1167658	0.737877	0.733945	1
FAM132A	chr1	1177927	0.466997	0.686469	1
SCNN1D	chr1	1216041	0.214104	0.669043	1
ACAP3	chr1	1228943	0.344694	0.645384	1
PUSL1	chr1	1244023	0.467654	0.66886	1
MXRA8	chr1	1288680	0.345583	0.682999	1
VWA1	chr1	1371128	0.417788	0.717489	1
ATAD3A	chr1	1447648	0.202064	0.636611	0.6434
MIB2	chr1	1550839	0.390503	0.691034	1
MMP23B	chr1	1567597	0.42029	0.704177	0.571611
TMEM52	chr1	1849320	0.269841	0.671428	1
SKI	chr1	2160205	0.464792	0.681756	1
MORN1	chr1	2252821	0.251673	0.634538	1
PLCH2	chr1	2399058	0.361352	0.643813	1
HES5	chr1	2460907	0.591371	0.718274	1
FAM213B	chr1	2518234	0.413929	0.659658	1
MEGF6	chr1	3407091	0.311284	0.679205	1
TPRG1L	chr1	3541636	0.304401	0.596577	1
LRRC47	chr1	3697651	0.315639	0.638699	1
RNF207	chr1	6266595	0.302887	0.627822	1
ICMT	chr1	6285139	0.22807	0.548538	1
HES3	chr1	6304425	0.560606	0.693405	1
GPR153	chr1	6309397	0.388525	0.698907	1
HES2	chr1	6478932	0.804598	0.733717	1
ESPN	chr1	6485015	0.454776	0.687329	0.917934
KLHL21	chr1	6653424	0.521182	0.686176	1
GPR157	chr1	9164477	0.233631	0.654762	1
CTNNBIP1	chr1	9910775	0.369919	0.609756	1
FBXO2	chr1	11708750	0.414141	0.672278	1
KIAA2013	chr1	11980371	0.26378	0.665092	0.644357
KAZN	chr1	14925493	0.289898	0.643082	1
EFHD2	chr1	15736467	0.2213	0.640387	1
PLEKHM2	chr1	16011053	0.336928	0.606536	1
FAM131C	chr1	16384931	0.300119	0.654804	0.66726
CROCC	chr1	17248513	0.384952	0.67889	0.951355
MFAP2	chr1	17301414	0.225543	0.585145	0.929348
MINOS1-NBL1	chr1	19927442	0.202655	0.651328	1
CAMK2N1	chr1	20810141	0.379747	0.603376	1
FAM43B	chr1	20879466	0.663131	0.742424	1
C1QC	chr1	22970516	0.245257	0.631436	1
PITHD1	chr1	24105005	0.311321	0.517296	1
RUNX3	chr1	25228612	0.281776	0.673047	1
FAM110D	chr1	26487782	0.856671	0.726552	1
ZNF593	chr1	26496474	0.492593	0.646914	1
TRNP1	chr1	27320277	1	0.791304	1
SYTL1	chr1	27671825	0.370041	0.66193	1
IFI6	chr1	27992891	0.428058	0.635492	1
XKR8	chr1	28286580	0.252946	0.654882	1
TMEM200B	chr1	29447416	0.518398	0.718615	1
NKAIN1	chr1	31654549	0.366667	0.580702	1
KHDRBS1	chr1	32479596	0.228979	0.569069	1
FAM167B	chr1	32713022	0.454268	0.664634	1
TMEM54	chr1	33360405	0.244395	0.615845	1
A3GALT2	chr1	33772366	0.52346	0.666667	1
SMIM12	chr1	35321299	0.325	0.51	1
SFPQ	chr1	35650056	0.347693	0.572034	1
TFAP2E	chr1	36039178	0.379609	0.673439	1
COL8A2	chr1	36563169	0.312737	0.688447	1
MAP7D1	chr1	36622018	0.330958	0.664687	1
EVA1B	chr1	36787895	0.47992	0.716867	1
EPHA10	chr1	38184043	0.221533	0.662317	1
YRDC	chr1	38269596	0.463095	0.65	1
C1orf122	chr1	38274076	0.711712	0.738739	1
POU3F1	chr1	38511059	0.630008	0.743009	0.992064
MYCBP	chr1	39330341	0.233974	0.461539	1
AKIRIN1	chr1	39457052	0.379965	0.552677	1
HEYL	chr1	40092178	0.324721	0.629179	1
MYCL	chr1	40363043	0.313359	0.625191	1
COL9A2	chr1	40766853	0.284541	0.682609	1
CITED4	chr1	41327244	0.94898	0.782313	1
GUCA2A	chr1	42628576	0.215517	0.568966	1
CLDN19	chr1	43200756	0.348925	0.640961	1
HYI	chr1	43916908	0.332265	0.622864	1
ARTN	chr1	44401328	0.568413	0.768559	1
BEST4	chr1	45249881	0.412096	0.61955	1
TCTEX1D4	chr1	45271674	0.701201	0.731231	1
CCDC17	chr1	46085946	0.239462	0.617733	1
KNCN	chr1	47013401	0.261438	0.624183	1
ATPAF1	chr1	47101447	0.317235	0.547348	1
FOXE3	chr1	47881987	0.646766	0.761194	1
FOXD2	chr1	47903807	0.706213	0.735779	0.951597
AGBL4	chr1	48999844	0.230047	0.503521	1
DMRTA2	chr1	50884336	0.704034	0.731481	1
DMRTB1	chr1	53925126	0.295432	0.693877	1
SSBP3	chr1	54692803	0.220651	0.560411	0.998715
TTC22	chr1	55246915	0.30098	0.654902	1
PCSK9	chr1	55505510	0.21621	0.655604	1
FOXD3	chr1	63788729	0.638483	0.723034	0.981443
GFI1	chr1	92941585	0.259259	0.646966	1
FNBP1L	chr1	93913838	0.220427	0.406707	1
GPR88	chr1	101004522	0.549351	0.730736	1
RNPC3	chr1	104068692	0.310881	0.38342	0.909326
ALX3	chr1	110603354	0.234496	0.661822	1
NHLH2	chr1	116380585	0.286765	0.681373	1
ZNF697	chr1	120165327	0.555889	0.647412	1
LIX1L	chr1	145477158	0.217456	0.593688	1
SEMA6C	chr1	151104959	0.252954	0.643394	1
CELF3	chr1	151677516	0.230432	0.615216	1
IVL	chr1	152882273	0.317509	0.574913	0.968786
LOR	chr1	153233425	0.549654	0.725173	1
NPR1	chr1	153651584	0.233679	0.60295	1
MTX1	chr1	155178595	0.24197	0.636688	0.760528
FAM189B	chr1	155217572	0.244527	0.639303	1
MEX3A	chr1	156046364	0.224684	0.661392	1
HAPLN2	chr1	156593282	0.319159	0.684262	1
LRRC71	chr1	156890595	0.26035	0.585097	1
DUSP23	chr1	159750890	0.589404	0.664459	1
C1orf204	chr1	159807707	1	0.755556	1
VSIG8	chr1	159824542	0.288353	0.632128	1
KCNJ9	chr1	160053820	0.298223	0.657361	1
ILDR2	chr1	166888591	0.213021	0.607292	1
CREG1	chr1	167511534	0.533937	0.598793	1
MPC2	chr1	167887560	0.253906	0.476562	1
SELL	chr1	169660924	0.202073	0.456822	1
IER5	chr1	181058038	0.426321	0.724594	1
TSEN15	chr1	184020889	0.248162	0.503676	0.990809
C1orf53	chr1	197871779	0.348174	0.589041	1
GPR25	chr1	200842165	0.296041	0.72744	1
C1orf106	chr1	200860626	0.229843	0.658309	0.901917
RNPEP	chr1	201951794	0.217256	0.580042	1
PPFIA4	chr1	203008136	0.228026	0.60966	1
BTG2	chr1	203274734	0.246331	0.639413	1
ETNK2	chr1	204101311	0.273932	0.573504	1
KISS1	chr1	204159611	0.217026	0.673861	1
RASSF5	chr1	206680935	0.267248	0.608569	1
FCMR	chr1	207078363	0.222933	0.58312	1
NENF	chr1	212606285	0.34104	0.626204	1
BATF3	chr1	212860132	0.234375	0.617188	1
SLC30A10	chr1	220088790	0.288752	0.580247	1
C1orf115	chr1	220863744	0.666667	0.701632	1
MARC1	chr1	220960286	0.266272	0.581854	1
CNIH3	chr1	224804876	0.233954	0.498965	1
LEFTY1	chr1	226074426	0.202543	0.69119	0.76158
MIXL1	chr1	226411382	0.350622	0.652835	1
C1orf95	chr1	226736605	0.250597	0.661098	1
C1orf35	chr1	228288831	0.307449	0.650252	1
GJC2	chr1	228345459	0.401807	0.724274	1
IBA57	chr1	228353517	0.318394	0.686274	1
OBSCN	chr1	228399484	0.224823	0.641747	1
TRIM11	chr1	228582405	0.227079	0.673774	1
CCSAP	chr1	229460981	0.260763	0.602706	1
ABCB10	chr1	229653925	0.233198	0.562923	0.975079
FAM89A	chr1	231155608	0.524324	0.688288	1
TRIM67	chr1	231298715	0.387755	0.633078	1
EGLN1	chr1	231502156	0.313817	0.608118	0.99961
KIAA1804	chr1	233463774	0.248152	0.570556	1
IRF2BP2	chr1	234742882	0.388322	0.675737	1
KIF26B	chr1	245318726	0.252458	0.630828	1
C1orf229	chr1	247274812	1	0.7493	1
TRIM58	chr1	248020548	0.240589	0.605065	1
ZNF672	chr1	249141473	0.426416	0.680648	1
FAM110C	chr2	41607	0.445652	0.721532	1
FAM150B	chr2	280146	0.463542	0.598958	1
ADI1	chr2	3502733	0.222222	0.557407	1
SOX11	chr2	5832853	0.495802	0.67939	1
CMPK2	chr2	6980700	0.485968	0.639586	1
CYS1	chr2	10198979	0.569686	0.738676	1
NTSR2	chr2	11798604	0.38605	0.652879	1
MYCN	chr2	16080708	0.233796	0.66336	1
RDH14	chr2	18736456	0.388724	0.563798	1
GDF7	chr2	20866999	0.553215	0.727273	1
POMC	chr2	25383949	0.254975	0.676617	1
KCNK3	chr2	26915743	0.318565	0.672573	1
CENPA	chr2	27009064	0.236407	0.602837	1
EMILIN1	chr2	27301933	0.201737	0.670928	1
TCF23	chr2	27372001	0.223256	0.63876	1
ATRAID	chr2	27435071	0.308772	0.559064	1
UCN	chr2	27530388	0.574667	0.728	1
FEZ2	chr2	36780305	0.314086	0.491689	1
TMEM178A	chr2	39893114	0.312081	0.608501	1
ZFP36L2	chr2	43451457	0.427273	0.712458	1
KCNK12	chr2	47748045	0.617169	0.709977	1
C2orf73	chr2	54558112	0.318866	0.418982	1
CNRIP1	chr2	68511559	0.309091	0.547475	1
FIGLA	chr2	71004498	0.360484	0.53871	1
VAX2	chr2	71127751	0.282932	0.676976	1
SPR	chr2	73114561	0.386768	0.632316	1
EMX1	chr2	73144981	0.4937	0.701031	1
FBXO41	chr2	73486109	0.390456	0.666197	1
EGR4	chr2	73518584	0.348109	0.685679	1
TLX2	chr2	74741933	0.381871	0.707602	1
POLE4	chr2	75185806	0.601695	0.590396	1
ATOH8	chr2	85981312	0.213768	0.682195	1
CD8A	chr2	87013042	0.225989	0.649717	1
CD8B	chr2	87042729	0.211757	0.547408	0.687737
DUSP2	chr2	96809561	0.455026	0.685714	1
NEURL3	chr2	97163980	0.498765	0.680247	1
CNNM3	chr2	97482014	0.416431	0.680791	1
COX5B	chr2	98262549	0.264103	0.6	1
KIAA1211L	chr2	99410994	0.340429	0.663551	1
LONRF2	chr2	100900759	0.23127	0.563033	1
CREG2	chr2	101967384	0.505155	0.621993	1
POU3F3	chr2	105471968	0.463376	0.736465	0.99164
SOWAHC	chr2	110372066	0.498099	0.686945	1
EN1	chr2	119600513	0.279612	0.695146	1
C1QL2	chr2	119914377	0.37037	0.670139	1
INHBB	chr2	121103764	0.245507	0.665033	1
LIMS2	chr2	128396855	0.20765	0.622951	1
SFT2D3	chr2	128459102	1	0.774691	1
MZT2B	chr2	130939855	0.371069	0.708595	0.766247
IMP4	chr2	131100505	0.231164	0.609589	1
CFC1B	chr2	131279057	0.223214	0.662202	0.5
MZT2A	chr2	132241633	0.357442	0.704402	0.798742
TMEM163	chr2	135214286	0.232184	0.595402	1
TBR1	chr2	162272921	0.212543	0.610542	1
SP5	chr2	171572022	0.329125	0.716862	0.996393
DLX2	chr2	172965270	0.290274	0.656535	1
EVX2	chr2	176944834	0.360242	0.699146	1
HOXD11	chr2	176972083	0.446237	0.661888	1
HOXD9	chr2	176987496	0.436261	0.670444	1
HOXD8	chr2	176995094	0.240143	0.60215	1
HOXD1	chr2	177053529	0.28926	0.652482	1
PPP1R1C	chr2	182850837	0.361823	0.481481	1
IGFBP2	chr2	217498246	0.355005	0.695562	1
IGFBP5	chr2	217541473	0.327839	0.638583	1
RUFY4	chr2	218935328	0.351128	0.58797	1
WNT6	chr2	219724760	0.431239	0.712204	1
CDK5R2	chr2	219824542	0.415761	0.718297	1
FEV	chr2	219846388	0.495816	0.709903	1
DES	chr2	220283184	0.278839	0.617834	1
SPEG	chr2	220299699	0.259631	0.670608	1
OBSL1	chr2	220415556	0.2535	0.664333	1
NPPC	chr2	232790134	0.24147	0.692913	1
ECEL1	chr2	233344862	0.218428	0.637887	1
EFHD1	chr2	233470869	0.261806	0.638889	1
C2orf82	chr2	233735051	0.922131	0.721311	1
ASB18	chr2	237103514	0.54023	0.648604	1
PRLH	chr2	238475216	0.25947	0.670455	1
ESPNL	chr2	239009060	0.466203	0.691849	1
KLHL30	chr2	239049395	0.359816	0.660334	1
HES6	chr2	239147467	0.475556	0.708148	1
DUSP28	chr2	241500101	0.581921	0.730697	1
AGXT	chr2	241808282	0.231552	0.626802	1
SNED1	chr2	241938254	0.251886	0.64215	1
BOK	chr2	242498898	0.381847	0.683881	1
ATG4B	chr2	242577129	0.257488	0.5599	1
GAL3ST2	chr2	242716370	0.491228	0.670844	1
SETMAR	chr3	4345054	0.216851	0.468922	0.989296
CIDEC	chr3	9908817	0.213816	0.576316	0.99671
IL17RE	chr3	9944299	0.217453	0.62217	1
PRRT3	chr3	9987910	0.366259	0.672776	1
VHL	chr3	10183531	0.30919	0.615265	1
SYN2	chr3	12046025	0.309867	0.584536	1
FBLN2	chr3	13611855	0.288398	0.631377	1
GRIP2	chr3	14535172	0.217343	0.631108	1
EOMES	chr3	27758560	0.284703	0.577904	1
CMTM7	chr3	32433398	0.301136	0.600379	1
MOBP	chr3	39543560	0.465483	0.601578	0.994083
TMEM42	chr3	44903416	0.390625	0.6125	1
TMEM158	chr3	45266616	1	0.754687	1
PRSS42	chr3	46871893	0.420635	0.554422	1
UCN2	chr3	48600218	0.265487	0.651917	1
CDHR4	chr3	49828264	0.210101	0.569697	1
SEMA3B	chr3	50306672	0.369333	0.651111	1
IFRD2	chr3	50325621	0.319527	0.632479	1
TUSC2	chr3	50363551	0.472973	0.618619	1
RASSF1	chr3	50368011	0.22758	0.633672	1
MANF	chr3	51422764	0.260753	0.517921	1
GPR62	chr3	51989668	0.49458	0.738934	1
ABHD14A	chr3	52009151	0.226716	0.622549	1
DUSP7	chr3	52084830	0.224524	0.647059	1
SPCS1	chr3	52740061	0.210643	0.529933	1
CHDH	chr3	53851803	0.272269	0.634173	1
GPR27	chr3	71803200	0.535461	0.737589	1
PROK2	chr3	71821874	0.293578	0.556575	1
LRRC58	chr3	120050046	0.34767	0.546595	1
HACD2	chr3	123213734	0.311111	0.467974	1
ZXDC	chr3	126157217	0.283585	0.627565	1
CHST13	chr3	126243175	0.495127	0.716374	1
GP9	chr3	128780582	0.242509	0.702247	1
H1FX	chr3	129034103	0.442368	0.668224	1
H1FOO	chr3	129262061	0.366475	0.6244	1
PLXND1	chr3	129275154	0.214709	0.634542	1
CDV3	chr3	133292888	0.21261	0.497067	0.995601
RYK	chr3	133876996	0.237062	0.47468	0.994713
FOXL2	chr3	138664433	0.4685	0.724046	1
SPSB4	chr3	140784946	0.571776	0.688564	1
CHST2	chr3	142839658	0.269303	0.665411	1
PFN2	chr3	149683953	0.253359	0.497121	1
SELT	chr3	150321149	0.255102	0.462585	0.920918
PTX3	chr3	157154722	0.287086	0.56719	1
SHOX2	chr3	157815815	0.204819	0.625502	1
RARRES1	chr3	158415466	0.306667	0.53	1
IQCJ-SCHIP1	chr3	158787221	0.346631	0.564421	1
SCHIP1	chr3	158991609	0.357923	0.579918	1
CLDN11	chr3	170136854	0.319712	0.623397	1
CCDC39	chr3	180332708	0.204706	0.370134	1
MAP6D1	chr3	183535143	0.803333	0.698333	1
VWA5B2	chr3	183948316	1	0.697872	1
TMEM44	chr3	194309257	0.334852	0.600608	1
FAM43A	chr3	194407555	0.434355	0.685535	1
XXYLT1	chr3	194790443	0.228426	0.649746	1
FBXO45	chr3	196295855	0.271141	0.522147	1
ATP5I	chr4	666288	0.261905	0.538095	1
DGKQ	chr4	954407	0.320116	0.674791	1
SLC26A1	chr4	973193	0.446485	0.673469	1
IDUA	chr4	980872	0.461264	0.686544	1
FGFRL1	chr4	1006273	0.240924	0.675248	1
SPON2	chr4	1161259	0.226908	0.674699	1
CTBP1	chr4	1206027	0.321053	0.648872	1
SLBP	chr4	1695323	0.216482	0.517835	1
TMEM129	chr4	1718906	0.687842	0.646221	1
FGFR3	chr4	1795661	0.247278	0.657465	1
NELFA	chr4	1985045	0.209568	0.643827	1
MXD4	chr4	2252270	0.281746	0.646032	1
MFSD10	chr4	2932564	0.262792	0.655702	1
MSANTD1	chr4	3250949	0.514934	0.645161	1
DOK7	chr4	3465102	0.31204	0.673579	1
ADRA2C	chr4	3768333	0.456845	0.705357	1
MSX1	chr4	4861626	0.350877	0.702851	1
BLOC1S4	chr4	6717936	0.551223	0.695719	1
TADA2B	chr4	7045306	0.204276	0.590657	1
SORCS2	chr4	7194373	0.231339	0.597165	1
USP17L10	chr4	9212382	0.201087	0.507609	0.191332
NKX3-2	chr4	13543616	0.423653	0.708583	1
TAPT1	chr4	16164930	0.330986	0.448944	1
SOD3	chr4	24801143	0.507607	0.73444	1
SLAIN2	chr4	48343756	0.222795	0.513746	1
SLC10A4	chr4	48485578	0.331811	0.576103	1
ZAR1	chr4	48492308	0.720784	0.697255	1
GSX2	chr4	54966511	0.346995	0.656831	1
TMEM165	chr4	56262356	0.212308	0.486154	1
NMU	chr4	56465312	0.226667	0.495238	1
SPINK2	chr4	57676150	0.463138	0.519849	1
IGFBP7	chr4	57897482	0.552326	0.636046	1
COX18	chr4	73923830	0.304036	0.530045	1
PF4	chr4	74846920	0.297386	0.581699	0.882353
CXCL3	chr4	74902978	0.308642	0.601852	0.962963
CXCL2	chr4	74963472	0.308642	0.608025	0.938272
SOWAHB	chr4	77816620	0.230269	0.623846	1
PRDM8	chr4	81121234	0.45	0.655555	1
COQ2	chr4	84185351	0.43128	0.530016	1
NKX6-1	chr4	85414441	0.444546	0.673694	1
PYURF	chr4	89443038	1	0.642857	1
CYP2U1	chr4	108852799	0.255352	0.517431	1
C4orf32	chr4	113066736	0.33871	0.548387	1
FGF2	chr4	123747930	0.443483	0.649365	1
PGRMC2	chr4	129192470	0.433011	0.604972	1
NDUFC1	chr4	140213703	0.290043	0.541126	1
C4orf46	chr4	159590764	0.230994	0.552631	0.969298
FAM218A	chr4	165878174	0.204641	0.607595	0.990506
SAP30	chr4	174292333	0.208145	0.544495	0.972851
HAND2	chr4	174448427	0.338509	0.663044	1
LRRC14B	chr5	191653	0.392557	0.662783	1
SLC9A3	chr5	473493	0.28024	0.626746	1
NKD2	chr5	1009172	0.417703	0.67447	1
TERT	chr5	1253842	0.32995	0.660783	1
IRX4	chr5	1878082	0.521154	0.696795	0.983301
IRX2	chr5	2747677	0.379944	0.713983	0.972775
C5orf38	chr5	2752378	0.272182	0.647482	1
IRX1	chr5	3596219	0.329522	0.698545	0.98256
DAP	chr5	10680818	0.331311	0.575243	1
MARCH11	chr5	16067579	0.395683	0.606115	1
BASP1	chr5	17275325	0.44152	0.692982	1
ARL15	chr5	53182390	0.217073	0.442277	1
SNX18	chr5	53813782	0.2312	0.617936	1
CCNO	chr5	54527202	0.279677	0.669516	1
FCHO2	chr5	72251923	0.248542	0.405833	1
BTF3	chr5	72794492	0.21256	0.504026	0.932045
ZBED3	chr5	76372998	1	0.787234	1
OTP	chr5	76926088	0.441207	0.690184	1
MBLAC2	chr5	89756983	0.222024	0.561905	1
GPR150	chr5	94955979	0.664368	0.740996	1
SLC25A46	chr5	110073938	0.221161	0.465394	1
LMNB1	chr5	126113200	0.203861	0.507098	1
CCNI2	chr5	132083187	0.372954	0.60379	1
SOWAHA	chr5	132149313	0.729394	0.720606	1
SHROOM1	chr5	132158487	0.239937	0.666276	1
TCF7	chr5	133450597	0.211128	0.630335	1
PCBD2	chr5	134240829	0.21374	0.503817	1
CXCL14	chr5	134907542	0.297619	0.610119	1
MZB1	chr5	138723453	0.524867	0.605684	1
ECSCR	chr5	138784453	0.286697	0.59633	1
NRG2	chr5	139227501	0.388801	0.653344	1
PFDN1	chr5	139625558	0.219512	0.441735	0.98916
EIF4EBP3	chr5	139927322	0.339934	0.60396	1
DND1	chr5	140050877	0.340866	0.652542	0.816541
HMHB1	chr5	143191832	0.293651	0.452381	1
CDX1	chr5	149546439	0.513774	0.683196	1
SYNPO	chr5	149997929	0.219423	0.662613	1
LSM11	chr5	157170758	0.307479	0.618652	1
ADRA1B	chr5	159343912	0.289507	0.634677	1
PWWP2A	chr5	159505161	0.201249	0.532862	1
TLX3	chr5	170736369	0.341324	0.681507	1
DUSP1	chr5	172195764	0.287138	0.625	1
BOD1	chr5	173035267	0.381399	0.587031	1
MSX2	chr5	174151662	0.340796	0.626866	0.940299
CPLX2	chr5	175305742	0.253086	0.62963	1
ARL10	chr5	175792566	0.24898	0.662585	1
RNF44	chr5	175956028	0.307929	0.661278	1
PFN3	chr5	176827163	0.416667	0.714976	1
PRR7	chr5	176882068	0.472727	0.707879	1
PDLIM7	chr5	176910644	0.214718	0.636425	1
COL23A1	chr5	177665698	0.329314	0.701917	1
GRM6	chr5	178408657	0.200835	0.65224	1
LTC4S	chr5	179221081	0.495585	0.704194	1
SCGB3A1	chr5	180017230	0.573016	0.695238	1
TRIM7	chr5	180622165	0.327295	0.656401	1
FOXQ1	chr6	1312939	0.707508	0.764026	1
FOXF2	chr6	1390182	0.334757	0.687446	1
FOXC1	chr6	1610680	0.579376	0.708009	0.982282
WRNIP1	chr6	2765856	0.266633	0.614415	1
PXDC1	chr6	3723852	0.241379	0.543103	1
LYRM4	chr6	5109656	0.311594	0.460145	1
TMEM170B	chr6	11538510	0.243108	0.533835	1
NOL7	chr6	13615590	0.281008	0.509044	1
MCUR1	chr6	13791040	0.384259	0.552778	1
FAM8A1	chr6	17600640	0.286634	0.594203	1
ID4	chr6	19837985	0.671811	0.730452	1
SOX4	chr6	21594765	0.476012	0.707646	1
HDGFL1	chr6	22569804	0.595899	0.681217	1
TRIM27	chr6	28871846	0.33917	0.559663	1
ZNF311	chr6	28962777	0.236382	0.465268	1
OR2W1	chr6	29011989	0.262201	0.410177	1
OR2B3	chr6	29054083	0.372081	0.438429	1
OR2J3	chr6	29079667	0.342415	0.456197	0.944088
OR11A1	chr6	29394470	0.504219	0.489451	1
MAS1L	chr6	29454542	0.452946	0.497801	1
UBD	chr6	29523656	0.297189	0.48996	1
GABBR1	chr6	29571319	0.41092	0.569779	1
MOG	chr6	29624986	0.371498	0.524969	1
HLA-F	chr6	29691240	0.476387	0.602699	0.991192
HLA-G	chr6	29795621	0.554572	0.634218	0.978106
HLA-A	chr6	29910330	0.581056	0.637523	0.877854
ZNRD1	chr6	30029301	0.293963	0.548557	1
PPP1R11	chr6	30035187	0.343832	0.582677	0.989502
RNF39	chr6	30038887	0.859066	0.676959	1
TRIM40	chr6	30104813	0.46139	0.553411	1
TRIM10	chr6	30121464	0.444444	0.569281	1
TRIM15	chr6	30131461	0.73927	0.60515	1
TRIM26	chr6	30153652	0.614815	0.596296	1
TRIM39	chr6	30297094	0.411047	0.535003	1
TRIM39-RPP21	chr6	30297094	0.491402	0.55754	1
RPP21	chr6	30312948	0.614919	0.614919	1
HLA-E	chr6	30457308	0.310585	0.617456	0.9684
GNL1	chr6	30513848	0.277138	0.583882	1
PRR3	chr6	30525121	0.516755	0.582011	1
ABCF1	chr6	30539264	0.370567	0.535461	1
PPP1R10	chr6	30569325	0.28994	0.569607	1
ATAT1	chr6	30594662	0.541885	0.572925	1
DHX16	chr6	30621018	0.421036	0.569054	1
PPP1R18	chr6	30645045	0.273887	0.624865	1
NRM	chr6	30656437	0.554121	0.611316	1
TUBB	chr6	30688283	0.358427	0.558801	0.73558
IER3	chr6	30711712	0.766454	0.675159	1
DDR1	chr6	30852996	0.277659	0.62384	1
GTF2H4	chr6	30876813	0.357811	0.576674	1
VARS2	chr6	30882188	0.364609	0.600807	1
SFTA2	chr6	30899264	0.559072	0.531645	1
DPCR1	chr6	30908776	0.201632	0.480187	1
C6orf15	chr6	31079157	0.482618	0.593047	1
CDSN	chr6	31083801	0.791824	0.596226	1
PSORS1C2	chr6	31105727	0.86618	0.649635	1
CCHCR1	chr6	31110368	0.235665	0.604358	1
TCF19	chr6	31127246	0.511079	0.624278	1
POU5F1	chr6	31132377	0.697423	0.58271	0.741757
HLA-C	chr6	31236945	0.969573	0.650318	0.962201
HLA-B	chr6	31322259	0.752525	0.640955	0.983165
MICA	chr6	31371409	0.964363	0.565875	0.868251
MICB	chr6	31465970	0.785156	0.559028	0.931424
MCCD1	chr6	31496791	1	0.619445	1
DDX39B	chr6	31498210	0.286325	0.509712	0.994172
ATP6V1G2	chr6	31513184	0.654062	0.613445	1
NFKBIL1	chr6	31515471	0.940227	0.650087	1
LTA	chr6	31540519	0.203883	0.595469	1
TNF	chr6	31543518	0.235755	0.612535	1
LTB	chr6	31548485	0.753741	0.680272	1
LST1	chr6	31555076	0.939683	0.584127	1
NCR3	chr6	31556843	0.484472	0.597826	1
AIF1	chr6	31583106	0.389319	0.513932	1
PRRC2A	chr6	31590566	0.405777	0.616929	1
BAG6	chr6	31606907	0.342307	0.598117	1
APOM	chr6	31623743	0.309524	0.525573	1
C6orf47	chr6	31626839	0.398305	0.619209	1
GPANK1	chr6	31630042	0.26704	0.608777	1
CSNK2B	chr6	31634608	0.482253	0.524691	1
ABHD16A	chr6	31654988	0.579606	0.591533	1
LY6G6F	chr6	31674683	0.467002	0.588367	1
C6orf25	chr6	31691160	0.443798	0.644703	1
DDAH2	chr6	31695013	0.377622	0.641026	1
CLIC1	chr6	31698618	0.37259	0.523416	0.992424
MSH5	chr6	31708243	0.215123	0.533412	1
SAPCD1	chr6	31730831	0.298883	0.577281	1
VWA7	chr6	31733370	0.534193	0.621824	1
VARS	chr6	31745370	0.562451	0.614756	1
LSM2	chr6	31765533	0.243056	0.486111	1
NEU1	chr6	31827495	0.365385	0.585737	1
SLC44A4	chr6	31831403	0.460384	0.555087	1
EHMT2	chr6	31847860	0.50417	0.60721	1
ZBTB12	chr6	31867702	0.318841	0.633333	0.956159
C2	chr6	31868843	0.225781	0.554443	0.9998
CFB	chr6	31913998	0.214379	0.520261	1
SKIV2L	chr6	31926969	0.257418	0.585138	1
CYP21A2	chr6	31973465	0.639322	0.617168	0.580132
TNXB	chr6	31976390	0.767421	0.647864	0.822155
ATF6B	chr6	32083515	0.232481	0.595171	1
PRRT1	chr6	32116998	0.950597	0.695983	1
PPT2	chr6	32121403	0.424488	0.574973	1
EGFL8	chr6	32133942	0.327098	0.632653	1
AGPAT1	chr6	32137052	0.328052	0.59507	1
PBX2	chr6	32154158	0.532483	0.593968	0.842227
GPSM3	chr6	32159142	0.31677	0.648033	1
NOTCH4	chr6	32163213	0.478127	0.630406	1
NM_019602	chr6	32362512	0.344664	0.547514	1
HLA-DRA	chr6	32407727	0.421569	0.508497	1
HLA-DQA2	chr6	32709220	0.323568	0.520833	0.879557
HLA-DQB2	chr6	32724229	1	0.563536	0.759669
HLA-DOB	chr6	32780992	0.215328	0.524331	1
TAP2	chr6	32790065	0.573996	0.586368	1
PSMB8	chr6	32808735	0.358696	0.556936	1
TAP1	chr6	32813355	0.622167	0.59827	1
PSMB9	chr6	32822006	0.309848	0.562121	1
HLA-DMB	chr6	32902747	0.255051	0.551768	1
HLA-DMA	chr6	32916640	0.358142	0.526718	1
BRD2	chr6	32940675	0.222776	0.512053	1
HLA-DOA	chr6	32974614	0.264276	0.616202	1
HLA-DPB1	chr6	33043818	0.603604	0.58816	0.969756
COL11A2	chr6	33131454	0.503121	0.646614	1
RXRB	chr6	33162458	0.48482	0.610285	1
HSD17B8	chr6	33172445	0.412214	0.594148	1
RING1	chr6	33176599	0.602785	0.619984	1
RPS18	chr6	33239896	0.212418	0.525054	0.968046
PFDN6	chr6	33257633	0.333333	0.533334	1
RGL2	chr6	33259878	0.227935	0.603685	1
TAPBP	chr6	33269536	0.3	0.626846	1
LEMD2	chr6	33740404	0.38922	0.640873	1
MLN	chr6	33762601	0.295977	0.545977	1
DEF6	chr6	35265633	0.210179	0.615506	1
CLPSL2	chr6	35744395	0.553525	0.590078	1
MTCH1	chr6	36936678	0.398291	0.609402	1
PTCRA	chr6	42883807	0.230079	0.654321	1
GNMT	chr6	42928505	0.231982	0.593469	1
SRF	chr6	43139394	0.256058	0.650949	1
DNPH1	chr6	43193470	0.328859	0.667786	1
TTBK1	chr6	43214398	0.2882	0.65759	1
VEGFA	chr6	43738443	0.342585	0.622522	1
C6orf223	chr6	43968356	0.244171	0.650259	1
NFKBIE	chr6	44226955	0.485003	0.664622	1
B3GAT2	chr6	71571365	0.234053	0.624486	1
RIMS1	chr6	72596726	0.200039	0.508761	1
MB21D1	chr6	74134949	0.211918	0.502231	1
SNAP91	chr6	84265871	0.225905	0.492952	1
RIPPLY2	chr6	84563135	0.245478	0.5323	1
AKIRIN2	chr6	88385314	0.247764	0.499105	1
PNRC1	chr6	89790613	0.253557	0.576219	1
PM20D2	chr6	89855863	0.218917	0.526316	1
POU3F2	chr6	99282749	0.325391	0.685156	1
PRDM13	chr6	100054910	0.277435	0.685986	1
SOBP	chr6	107811820	0.220252	0.620137	1
OSTM1	chr6	108365988	0.247761	0.503483	1
METTL24	chr6	110567148	0.264789	0.559624	1
MARCKS	chr6	114178921	0.565566	0.744744	1
TSPYL4	chr6	116573926	0.31803	0.578465	1
FAM26F	chr6	116782583	0.553797	0.574895	1
FAM162B	chr6	117073759	0.351738	0.582822	1
VGLL2	chr6	117586926	0.421421	0.675995	1
NUS1	chr6	117996833	0.348639	0.538549	0.678099
TRDN	chr6	123539745	0.293197	0.392744	1
HINT3	chr6	126278123	0.36612	0.489982	1
CTGF	chr6	132270403	0.275238	0.618095	1
SLC35D3	chr6	137243566	0.203437	0.645884	1
EPM2A	chr6	145946830	0.293372	0.579922	1
SAMD5	chr6	147830064	0.337165	0.676245	1
ZC3H12D	chr6	149771818	0.382086	0.679516	1
LRP11	chr6	150141684	0.400865	0.632735	1
PRR18	chr6	166720742	0.645714	0.77	1
FAM20C	chr7	193199	0.728376	0.68437	1
PDGFA	chr7	538200	0.264297	0.585781	1
DNAAF5	chr7	766357	0.225115	0.650987	1
ADAP1	chr7	938557	0.272	0.617778	1
CYP2W1	chr7	1022847	0.468432	0.688391	1
UNCX	chr7	1272653	0.739856	0.760471	1
MICALL2	chr7	1474231	0.270718	0.650461	1
INTS1	chr7	1510212	0.30998	0.647193	1
MAFK	chr7	1578828	0.595541	0.649681	1
EIF3B	chr7	2394556	0.230266	0.553783	1
GRIFIN	chr7	2514771	0.392377	0.652466	1
LFNG	chr7	2552288	0.215701	0.666911	1
TTYH3	chr7	2671789	0.424618	0.669211	1
GNA12	chr7	2770814	0.286032	0.60381	1
FOXK1	chr7	4721939	0.289107	0.665978	1
AP5Z1	chr7	4815346	0.310231	0.660891	1
RADIL	chr7	4839008	0.283767	0.669455	1
RBAK-RBAKDN	chr7	5087707	0.304094	0.561404	0.913743
TNRC18	chr7	5347736	0.510243	0.687947	0.93747
USP42	chr7	6150764	0.257783	0.551506	1
ISPD	chr7	16131319	0.222714	0.46239	1
TWIST1	chr7	19156335	0.477119	0.711865	1
SP8	chr7	20823908	0.524596	0.708221	1
NFE2L3	chr7	26192118	0.227338	0.501199	0.86187
HOXA4	chr7	27168843	0.442166	0.691903	1
HOXA10	chr7	27211517	0.41322	0.67721	1
HOXA11	chr7	27222414	0.205414	0.61465	1
HOXA13	chr7	27237816	0.313224	0.666988	1
EVX1	chr7	27282649	0.293301	0.699346	1
TRIL	chr7	28995226	0.440144	0.695431	1
PRR15	chr7	29605945	0.320513	0.676923	1
WIPF3	chr7	29874340	0.372331	0.63023	1
ZNRF2	chr7	30324973	0.507732	0.616838	0.992268
SEPT7	chr7	35840819	0.243521	0.39939	0.817848
CDK13	chr7	39990240	0.219211	0.521921	1
MPLKIP	chr7	40172657	0.435185	0.592593	1
MRPS24	chr7	43906297	0.214286	0.599206	1
URGCP-MRPS24	chr7	43908584	0.249249	0.573573	1
TMED4	chr7	44619077	0.225035	0.585091	1
IGFBP1	chr7	45928251	0.273718	0.6	1
IGFBP3	chr7	45954418	0.470917	0.645414	1
VWC2	chr7	49815031	0.638548	0.663599	1
TRIM50	chr7	72726916	0.284153	0.654372	0.798839
MLXIPL	chr7	73008194	0.262993	0.641657	1
VPS37D	chr7	73082288	0.656746	0.718254	1
WBSCR16	chr7	74442135	0.225806	0.593549	0.708961
POR	chr7	75583310	0.267009	0.60744	1
TMEM120A	chr7	75616489	0.338178	0.572674	1
SRRM3	chr7	75864384	0.650393	0.697903	1
HSPB1	chr7	75932029	0.334951	0.682848	0.902104
SSC4D	chr7	76019375	0.232639	0.670718	1
UPK3B	chr7	76139969	0.220518	0.668265	0.753116
GATAD1	chr7	92077043	0.21975	0.514604	1
FAM133B	chr7	92191595	0.299848	0.385084	0.984145
PEG10	chr7	94285898	0.319397	0.568965	1
DLX6	chr7	96635289	0.456548	0.591187	1
BHLHA15	chr7	97841621	0.936842	0.701754	1
TECPR1	chr7	97846701	0.333619	0.638651	1
BRI3	chr7	97911107	0.375661	0.645503	0.981481
NPTX2	chr7	98246773	0.328704	0.657407	1
TRIM4	chr7	99489785	0.217898	0.528942	1
MBLAC1	chr7	99725018	0.397628	0.725343	1
C7orf43	chr7	99752633	0.341939	0.63798	1
GPC2	chr7	99767852	0.261494	0.646552	1
PVRIG	chr7	99817533	0.227319	0.663609	0.916412
PPP1R35	chr7	100032982	0.318898	0.691601	1
TSC22D4	chr7	100064581	0.276094	0.66835	1
NYAP1	chr7	100082934	0.23753	0.686857	1
TFR2	chr7	100218479	0.20719	0.62926	1
AP1S1	chr7	100797795	0.247379	0.528302	1
VGF	chr7	100806276	0.263555	0.713807	1
COL26A1	chr7	101006313	0.248679	0.673962	1
SH2B2	chr7	101928449	0.511863	0.689463	1
LRWD1	chr7	102105527	0.217078	0.643519	1
CCDC71L	chr7	106300634	0.738602	0.744681	1
MDFIC	chr7	114562471	0.320693	0.577715	1
LMOD2	chr7	123296017	0.227752	0.486486	1
CCDC136	chr7	128431547	0.262328	0.53125	1
SMO	chr7	128828992	0.222927	0.628172	1
KLF14	chr7	130417888	0.547325	0.721193	1
STRA8	chr7	134916730	0.220544	0.540786	1
ZC3HAV1L	chr7	138711289	0.404208	0.575858	1
KLRG2	chr7	139138332	0.454878	0.703252	1
KIAA1147	chr7	141362455	0.281798	0.584064	1
ZNF282	chr7	148892681	0.267113	0.652778	1
KRBA1	chr7	149412145	0.253157	0.653409	1
ZNF467	chr7	149461802	0.43736	0.68736	1
SSPO	chr7	149473130	0.286584	0.670616	1
ATP6V0E2	chr7	149571007	0.390625	0.661685	1
RARRES2	chr7	150035713	0.416667	0.630081	1
ZNF775	chr7	150085558	0.534077	0.724907	1
KCNH2	chr7	150642452	0.288043	0.659862	0.996686
ATG9B	chr7	150712983	0.268373	0.656482	1
TMUB1	chr7	150778635	0.251012	0.65722	1
GBX1	chr7	150845675	0.352106	0.662088	1
WDR86	chr7	151078413	0.513128	0.696924	1
EN2	chr7	155251072	0.644696	0.700309	1
SHH	chr7	155595593	0.337293	0.673146	1
MNX1	chr7	156798213	0.516169	0.747098	1
DNAJB6	chr7	157151266	0.20374	0.5	0.908957
DLGAP2	chr8	1496859	0.274932	0.627732	1
KBTBD11	chr8	1949358	0.920139	0.768697	1
XKR5	chr8	6668718	0.367582	0.579274	1
USP17L8	chr8	7829182	0.229793	0.51169	0.211089
CLDN23	chr8	8559908	0.422071	0.70876	1
GATA4	chr8	11565821	0.419112	0.688488	1
LONRF1	chr8	12580604	0.310508	0.515073	1
FGF20	chr8	16850580	0.332547	0.56761	1
GFRA2	chr8	21550789	0.326165	0.610036	1
DOK2	chr8	21766821	0.211057	0.640033	1
FAM160B2	chr8	21946764	0.231631	0.617384	1
NUDT18	chr8	21964810	0.328189	0.640946	1
PDLIM2	chr8	22436292	0.233277	0.656224	1
SCARA5	chr8	27729450	0.233535	0.643817	1
ZNF703	chr8	37553497	0.735759	0.722504	1
ADGRA2	chr8	37654786	0.298606	0.667165	1
ADRB3	chr8	37821735	0.642624	0.696006	1
EIF4EBP1	chr8	37888091	0.406162	0.638655	1
PPAPDC1B	chr8	38121961	0.282955	0.509091	1
HTRA4	chr8	38831782	0.237945	0.557652	1
NKX6-3	chr8	41503967	0.354167	0.691177	1
CEBPD	chr8	48649872	0.535802	0.749383	1
FAM150A	chr8	53451002	0.487179	0.576923	1
SOX17	chr8	55370698	0.504819	0.715662	1
TTPA	chr8	63973810	0.243728	0.489845	1
BHLHE22	chr8	65493347	0.54014	0.72164	1
CRH	chr8	67089121	0.604907	0.681895	1
RDH10	chr8	74207524	0.280702	0.530215	1
UBE2W	chr8	74692714	0.363715	0.442708	1
HEY1	chr8	80677422	0.202805	0.587918	1
ZBTB10	chr8	81398018	0.251866	0.46289	1
NECAB1	chr8	91804114	0.36411	0.438447	1
GDF6	chr8	97156790	0.313231	0.66886	1
BAALC	chr8	104153125	0.365297	0.591324	1
AARD	chr8	117950482	0.229701	0.630342	1
MAL2	chr8	120220711	0.248588	0.52919	1
TMEM65	chr8	125326200	0.42047	0.5574	1
TRIB1	chr8	126443144	0.321716	0.613941	1
POU5F1B	chr8	128428111	0.237416	0.627517	0.808026
NDRG1	chr8	134251120	0.204219	0.594937	1
GPR20	chr8	142366946	0.213092	0.667595	1
MROH5	chr8	142444057	0.200278	0.613596	1
ADGRB1	chr8	143545559	0.384955	0.652361	1
JRK	chr8	143740266	0.281561	0.635382	1
PSCA	chr8	143761956	0.373913	0.643478	1
THEM6	chr8	143808764	0.828549	0.708134	1
LYPD2	chr8	143831700	0.421958	0.648148	1
LY6H	chr8	144239666	0.263374	0.650206	1
GPIHBP1	chr8	144295142	0.346847	0.646847	1
GLI4	chr8	144351566	0.386826	0.689655	1
ZNF696	chr8	144375171	0.374222	0.699555	1
RHPN1	chr8	144451157	0.47541	0.670144	1
MAFA	chr8	144511514	0.764595	0.736347	1
MROH6	chr8	144649408	0.444522	0.703652	1
NAPRT	chr8	144657007	0.275066	0.682058	1
TIGD5	chr8	144680073	0.444324	0.724606	1
FAM83H	chr8	144808090	0.338418	0.697175	1
SCRIB	chr8	144873332	0.245471	0.671699	1
NRBP2	chr8	144917831	0.200353	0.627497	1
OPLAH	chr8	145106226	0.287949	0.666667	1
HGH1	chr8	145192738	0.644714	0.699915	0.5
MROH1	chr8	145218729	0.441927	0.635932	0.645034
SCX	chr8	145321516	0.73994	0.736418	0.5
BOP1	chr8	145486119	0.351406	0.653726	0.568942
HSF1	chr8	145515439	0.200943	0.635849	1
SCRT1	chr8	145556846	0.531996	0.717288	1
ADCK5	chr8	145597784	0.348824	0.646013	1
SLC39A4	chr8	145637921	0.293547	0.67443	1
KIFC2	chr8	145691802	0.268375	0.694478	1
FOXH1	chr8	145699620	0.229964	0.667578	0.991803
PPP1R16A	chr8	145722577	0.355072	0.679269	1
GPT	chr8	145729687	0.318913	0.653253	0.998491
MFSD3	chr8	145734716	0.468119	0.680387	1
RECQL4	chr8	145736813	0.231321	0.655914	1
LRRC24	chr8	145747858	0.440661	0.705577	1
C8orf82	chr8	145752725	0.745008	0.71275	1
ZNF517	chr8	146028299	0.273834	0.668019	1
WASH1	chr9	14806	0.311841	0.618992	0.187427
C9orf66	chr9	214508	0.310811	0.717342	1
DMRT2	chr9	1051613	0.301898	0.562967	1
TUSC1	chr9	25677680	0.760563	0.740219	1
SIGMAR1	chr9	34635614	0.279972	0.64457	1
SIT1	chr9	35649844	0.242809	0.626057	1
DCAF10	chr9	37800624	0.220536	0.525595	1
SHB	chr9	37919817	0.406863	0.643791	1
IGFBPL1	chr9	38411396	0.549582	0.692951	1
FXN	chr9	71650698	0.25741	0.546022	1
C9orf40	chr9	77562963	0.394017	0.668376	1
FOXB2	chr9	79634570	0.292533	0.69438	1
ISCA1	chr9	88880957	0.207692	0.430769	0.903846
GAS1	chr9	89560656	0.710501	0.741811	1
C9orf47	chr9	91605910	0.414614	0.646962	1
GADD45G	chr9	92220036	0.211458	0.629167	1
AUH	chr9	93976629	0.255882	0.52451	1
WNK2	chr9	95947211	0.296603	0.6589	1
BARX1	chr9	96714445	0.57632	0.673324	1
ZNF367	chr9	99150518	0.316802	0.624494	1
HABP4	chr9	99212561	0.280998	0.593398	1
AAED1	chr9	99404040	0.38326	0.537445	1
FOXE1	chr9	100616196	0.555704	0.737077	1
GALNT12	chr9	101569980	0.236254	0.572165	1
SEC61B	chr9	101984645	0.329897	0.57732	0.936426
KLF4	chr9	110248031	0.255556	0.654167	1
TMEM245	chr9	111782739	0.202083	0.516288	1
FRRS1L	chr9	111899734	0.347518	0.5846	1
DNAJC25	chr9	114393687	0.310249	0.507849	1
DNAJC25-GNG10	chr9	114393687	0.727273	0.703463	0.95671
GNG10	chr9	114423914	0.391304	0.584541	0.903382
ATP6V1G1	chr9	117350118	0.397759	0.535014	1
TTLL11	chr9	124584865	0.29318	0.604844	1
LHX6	chr9	124966979	0.290792	0.652665	1
CRB2	chr9	126118539	0.258165	0.67859	1
ARPC5L	chr9	127631569	0.322511	0.554112	1
SLC2A8	chr9	130159509	0.288052	0.649163	1
PTRH1	chr9	130476378	0.341085	0.682171	1
TOR2A	chr9	130494312	0.229956	0.648458	1
PIP5KL1	chr9	130684125	0.583544	0.669198	1
PTGES2	chr9	130883423	0.22619	0.652557	1
C9orf16	chr9	130922686	0.365079	0.650793	1
ZDHHC12	chr9	131483459	0.268035	0.650498	1
ENDOG	chr9	131580963	0.717562	0.686801	1
SH3GLB2	chr9	131770962	0.243973	0.604323	1
IER5L	chr9	131939116	0.525121	0.722705	1
C9orf50	chr9	132374625	0.338735	0.671297	1
PRRX2	chr9	132428146	0.287829	0.694079	1
PTGES	chr9	132501889	0.38671	0.640523	1
PRDM12	chr9	133540040	0.239583	0.666667	1
FIBCD1	chr9	133779450	0.338023	0.673882	1
AIF1L	chr9	133972016	0.205298	0.523179	1
CEL	chr9	135937380	0.201013	0.645971	0.800161
SURF2	chr9	136223468	0.302205	0.601816	1
CACFD1	chr9	136325188	0.411616	0.627946	1
SLC2A6	chr9	136337142	0.252953	0.659449	1
ADAMTSL2	chr9	136401834	0.35119	0.643557	1
FAM163B	chr9	136444143	0.331337	0.668663	1
PAEP	chr9	138453647	0.381215	0.569061	0.907919
SOHLH1	chr9	138585442	0.214938	0.66473	1
NACC2	chr9	138903361	0.550737	0.68254	0.748866
C9orf69	chr9	139008326	0.213075	0.656174	1
LHX3	chr9	139089170	0.267469	0.688665	1
GPSM1	chr9	139222151	0.453258	0.666667	1
DNLZ	chr9	139256463	0.40689	0.698324	1
INPP5E	chr9	139324126	0.430233	0.655814	1
EGFL7	chr9	139562734	0.302311	0.66545	1
FAM69B	chr9	139607117	0.200231	0.658951	1
TMEM141	chr9	139685822	0.275229	0.587156	1
CCDC183	chr9	139690849	0.261994	0.575701	0.992212
RABL6	chr9	139702648	0.409485	0.626995	0.958352
C9orf172	chr9	139738866	0.578815	0.728505	0.974245
FBXW5	chr9	139835379	0.300412	0.64903	1
C8G	chr9	139839772	0.234811	0.640394	1
LCNL1	chr9	139878038	0.575758	0.638384	1
C9orf142	chr9	139886895	0.292683	0.663415	1
CLIC3	chr9	139889132	0.390295	0.676512	1
FUT7	chr9	139925161	0.350826	0.664723	1
NPDC1	chr9	139934223	0.461656	0.698364	1
SAPCD2	chr9	139959110	0.698312	0.740085	0.998734
LRRC26	chr9	140063305	0.924876	0.754229	1
TPRN	chr9	140086563	0.205022	0.649925	1
RNF208	chr9	140114878	0.204835	0.665394	1
C9orf173	chr9	140145738	0.403373	0.640839	1
TOR4A	chr9	140173141	0.745283	0.713836	1
EXD3	chr9	140201401	0.334906	0.668679	1
NOXA1	chr9	140317981	0.448691	0.689394	1
NSMF	chr9	140343845	0.354442	0.620038	1
ADARB2	chr10	1229132	0.229299	0.671975	1
ASB13	chr10	5682665	0.275986	0.620072	1
ECHDC3	chr10	11784575	0.201206	0.617324	1
PROSER2	chr10	11894076	0.530963	0.701835	1
CCDC3	chr10	12940415	0.336408	0.635916	1
C1QL3	chr10	16556526	0.266927	0.639323	1
HACD1	chr10	17632362	0.296424	0.484429	1
CASC10	chr10	21784528	0.309002	0.712896	1
COMMD3	chr10	22605346	0.236395	0.460884	1
PTF1A	chr10	23481459	0.58612	0.68997	1
C10orf67	chr10	23607838	0.367384	0.464158	1
GJD4	chr10	35894495	0.319407	0.679245	1
FZD8	chr10	35928272	0.267146	0.708873	1
ARHGAP22	chr10	49654433	0.306993	0.635897	1
ADO	chr10	64564819	0.404674	0.690037	1
ATOH7	chr10	69990975	0.25817	0.705882	1
TYSND1	chr10	71899679	0.493757	0.697384	1
NPFFR1	chr10	72014712	0.54072	0.651527	1
CHST3	chr10	73765600	0.390278	0.645139	1
SPOCK2	chr10	73822517	0.207451	0.628235	1
COMTD1	chr10	76993830	0.476553	0.700887	1
ZNF503	chr10	77158506	0.287738	0.70067	1
PPIF	chr10	81107304	0.3125	0.600962	1
ZCCHC24	chr10	81146100	0.338843	0.637741	1
PLAC9	chr10	81892518	0.255102	0.656463	1
SH2D4B	chr10	82298087	0.216806	0.6026	1
ADIRF	chr10	88728301	0.272727	0.601731	1
FGFBP3	chr10	93667949	0.523166	0.724582	1
CPEB3	chr10	93811968	0.296375	0.582392	1
HHEX	chr10	94449743	0.444034	0.601476	1
CYP26C1	chr10	94821020	0.421287	0.694073	1
TBC1D12	chr10	96162370	0.342784	0.542096	1
FRAT1	chr10	99079210	0.694796	0.748242	1
FRAT2	chr10	99093627	0.736888	0.776224	0.991259
ANKRD2	chr10	99332206	0.413454	0.623462	1
CNNM1	chr10	101089144	0.335018	0.622744	1
NKX2-3	chr10	101292888	0.477626	0.672146	1
NM_001085398	chr10	102849293	0.367209	0.617886	1
TLX1	chr10	102891298	0.272317	0.679037	1
FBXW4	chr10	103371047	0.209847	0.602906	0.998789
FGF8	chr10	103530085	0.25034	0.639456	1
PITX3	chr10	103990270	0.264576	0.70187	1
FBXL15	chr10	104180886	0.389812	0.699889	1
C10orf95	chr10	104210213	0.658269	0.754522	1
C10orf32	chr10	104614043	0.232087	0.498442	1
INA	chr10	105036968	0.295667	0.628666	1
PCGF6	chr10	105063661	0.221624	0.48728	0.977495
NEURL1	chr10	105254144	0.303478	0.682319	1
ADRA2A	chr10	112837754	0.388412	0.688841	1
ADRB1	chr10	115803891	0.349721	0.718271	1
EMX2	chr10	119302778	0.243083	0.616601	1
NANOS1	chr10	120789313	0.770193	0.772469	1
NSMCE4A	chr10	123718850	0.252159	0.502591	1
HTRA1	chr10	124221168	0.327096	0.601525	1
HMX3	chr10	124895566	0.418529	0.705773	1
MMP21	chr10	127455230	0.204678	0.569006	1
TCERG1L	chr10	132891424	0.416241	0.598524	0.976718
BNIP3	chr10	133782027	0.253463	0.549861	0.935596
STK32C	chr10	134021513	0.210472	0.637919	1
PWWP2B	chr10	134210730	0.219642	0.679351	1
NKX6-2	chr10	134598419	0.357914	0.719425	1
ADGRA1	chr10	134902413	0.356209	0.672014	1
KNDC1	chr10	134973971	0.232095	0.644571	0.999841
UTF1	chr10	135043792	0.848592	0.780684	1
ADAM8	chr10	135076659	0.355758	0.658182	1
ZNF511	chr10	135122447	0.201581	0.617918	1
CALY	chr10	135139330	0.561162	0.680428	1
FUOM	chr10	135168873	0.481992	0.627119	1
SPRN	chr10	135236729	0.81407	0.768844	0.978643
NLRP6	chr11	278569	0.279769	0.675625	1
IFITM5	chr11	298500	0.299499	0.649123	1
B4GALNT4	chr11	369803	0.360222	0.673964	1
PKP3	chr11	392627	0.322055	0.672097	1
SIGIRR	chr11	405895	0.20073	0.638281	1
LMNTD2	chr11	554979	0.384514	0.688189	1
RASSF7	chr11	561768	0.338819	0.675949	1
IRF7	chr11	612644	0.223743	0.681731	1
SCT	chr11	626430	1	0.715847	1
DRD4	chr11	637304	0.59246	0.739682	1
TMEM80	chr11	695608	0.333871	0.65	1
EPS8L2	chr11	709407	0.399674	0.636872	1
SLC25A22	chr11	791914	0.249486	0.647119	1
PNPLA2	chr11	819718	0.426403	0.662706	1
CRACR2B	chr11	828607	0.394277	0.681862	1
AP2A2	chr11	926021	0.212186	0.562522	1
BRSK2	chr11	1411514	0.237235	0.626866	1
DUSP8	chr11	1577747	0.420363	0.684812	0.973253
INS-IGF2	chr11	2168841	0.325041	0.6534	1
INS	chr11	2181081	0.21021	0.645645	1
TH	chr11	2185462	0.23787	0.660365	1
ASCL2	chr11	2290980	1	0.750859	1
TSPAN32	chr11	2323379	0.275182	0.63136	1
TRPM5	chr11	2426166	0.276301	0.637793	1
KCNQ1	chr11	2466328	0.270383	0.641454	1
CDKN1C	chr11	2905233	0.820189	0.756046	1
SLC22A18	chr11	2924575	0.230588	0.659608	1
PHLDA2	chr11	2950135	0.239651	0.688453	1
MRGPRE	chr11	3249090	0.41853	0.674121	1
TAF10	chr11	6632152	0.35312	0.665145	1
RBMXL2	chr11	7110351	0.34436	0.691264	1
NRIP3	chr11	9005091	0.239669	0.524793	1
WEE1	chr11	9595480	0.285165	0.509341	1
PARVA	chr11	12399074	0.203793	0.532688	1
RASSF10	chr11	13031123	0.573163	0.667979	1
SPON1	chr11	13984451	0.263929	0.56005	1
DBX1	chr11	20177759	0.313469	0.666667	1
RCN1	chr11	32112742	0.25502	0.512048	0.736948
WT1	chr11	32410603	0.257353	0.617008	1
LMO2	chr11	33880901	0.336377	0.627093	1
FJX1	chr11	35640184	0.603821	0.723422	1
ALX4	chr11	44286403	0.234628	0.653722	1
MAPK8IP1	chr11	45907371	0.202757	0.625564	0.965581
C11orf94	chr11	45928119	0.340067	0.639731	1
GYLTL1B	chr11	45944433	0.227147	0.633426	1
CREB3L1	chr11	46299662	0.310577	0.612179	1
DGKZ	chr11	46354825	0.347488	0.654425	0.940576
MYBPC3	chr11	47353421	0.209935	0.612549	1
RAPSN	chr11	47459525	0.234463	0.623083	1
PTPMT1	chr11	47587174	0.232867	0.616783	1
C1QTNF4	chr11	47611372	0.467172	0.713131	1
MED19	chr11	57472093	0.37094	0.581197	1
C11orf31	chr11	57509067	0.356369	0.642276	1
PTGDR2	chr11	60620007	0.715488	0.688552	1
SLC15A3	chr11	60704690	0.313907	0.645701	1
CD6	chr11	60739337	0.217987	0.633782	1
VPS37C	chr11	60899291	0.344569	0.642322	1
FADS3	chr11	61641285	0.293348	0.61734	1
RAB3IL1	chr11	61665749	0.253699	0.634465	1
TMEM223	chr11	62558094	0.50821	0.630542	1
STX5	chr11	62574940	0.203436	0.542496	1
RCOR2	chr11	63679336	0.291031	0.620229	1
MACROD1	chr11	63766339	0.347137	0.668712	1
VEGFB	chr11	64002305	0.208978	0.659443	1
BAD	chr11	64037680	0.2643	0.670611	1
KCNK4	chr11	64060490	0.27242	0.664975	1
TEX40	chr11	64067882	0.746269	0.597015	1
CCDC88B	chr11	64107738	0.318777	0.676371	1
RPS6KA4	chr11	64126707	0.291505	0.659336	1
NRXN2	chr11	64374667	0.260432	0.648472	1
SAC3D1	chr11	64808764	0.532962	0.707521	1
VPS51	chr11	64863722	0.273734	0.654747	1
TM7SF2	chr11	64879487	0.22673	0.625298	1
ZNHIT2	chr11	64883913	0.285479	0.689769	1
SLC22A20	chr11	64981343	0.208191	0.629124	1
FRMD8	chr11	65154507	0.222581	0.658782	0.991398
LTBP3	chr11	65306550	0.284597	0.66596	1
FAM89B	chr11	65340140	0.501724	0.696552	1
EHBP1L1	chr11	65343773	0.289849	0.620697	1
PCNXL3	chr11	65383782	0.202785	0.633415	1
SIPA1	chr11	65408392	0.386545	0.673698	1
AP5B1	chr11	65545326	0.286688	0.671612	1
CCDC85B	chr11	65658254	0.834975	0.71757	1
CST6	chr11	65779515	0.355556	0.646667	1
GAL3ST3	chr11	65809977	0.366127	0.695988	1
TMEM151A	chr11	66059484	0.501421	0.719261	1
RIN1	chr11	66099746	0.341837	0.67602	1
ZDHHC24	chr11	66306999	0.297076	0.700585	1
C11orf80	chr11	66512213	0.211735	0.504464	1
LRFN4	chr11	66625215	0.371593	0.694444	1
RHOD	chr11	66824373	0.208531	0.619273	1
TBC1D10C	chr11	67171673	0.314691	0.674124	1
CARNS1	chr11	67183670	0.472881	0.670952	1
PTPRCAP	chr11	67203203	0.345411	0.692432	1
TMEM134	chr11	67232084	0.547619	0.642857	1
CDK2AP2	chr11	67274415	0.393701	0.643045	1
CABP2	chr11	67286609	0.321267	0.659125	1
UNC93B1	chr11	67759016	0.609314	0.645845	0.796663
ALDH3B1	chr11	67782767	0.410969	0.64245	0.98255
TCIRG1	chr11	67808738	0.296029	0.649418	1
MRGPRF	chr11	68772745	0.655523	0.657946	1
FGF19	chr11	69514029	0.356375	0.646697	1
FGF4	chr11	69588076	0.547504	0.689211	1
FGF3	chr11	69625072	0.389583	0.670834	1
LAMTOR1	chr11	71808867	0.246914	0.58642	1
PHOX2A	chr11	71950792	0.689474	0.712281	1
ATG16L2	chr11	72525490	0.269086	0.633333	1
MRPL48	chr11	73499016	0.209703	0.444444	1
KLHL35	chr11	75133623	0.416736	0.663614	1
MAP6	chr11	75298103	0.309611	0.60409	1
WNT11	chr11	75898108	0.305664	0.632813	1
B3GNT6	chr11	76750595	0.324394	0.709343	1
MYO7A	chr11	76841680	0.304374	0.590623	0.998652
FAM181B	chr11	82443490	0.702966	0.729899	1
FUT4	chr11	94277299	0.284369	0.709353	1
SRSF8	chr11	94800390	0.310731	0.654481	0.926101
FDX1	chr11	110300844	0.333333	0.545946	0.932432
IL18	chr11	112014318	0.230241	0.352234	1
ANKK1	chr11	113258606	0.243876	0.600175	1
TMPRSS5	chr11	113558981	0.502409	0.609773	1
FXYD2	chr11	117691386	0.427273	0.572727	1
FXYD6-FXYD2	chr11	117691386	0.252577	0.562887	1
TTC36	chr11	118398209	0.461404	0.659649	1
TREH	chr11	118528998	0.279564	0.570034	1
C1QTNF5	chr11	119210040	0.38388	0.684426	1
GRAMD1B	chr11	123396856	0.255525	0.534055	1
TBRG1	chr11	124492979	0.235763	0.493166	1
NRGN	chr11	124609980	0.327004	0.708861	1
HEPACAM	chr11	124791033	0.242206	0.61231	1
KIRREL3	chr11	126294474	0.224519	0.604175	1
ADAMTS8	chr11	130275452	0.254307	0.644944	1
IQSEC3	chr12	176048	0.362209	0.652369	0.930334
LPAR5	chr12	6729295	0.329759	0.679178	1
PIANP	chr12	6804201	0.298359	0.644783	1
P3H3	chr12	6937605	0.309887	0.654206	1
GABARAPL1	chr12	10365728	0.254237	0.480226	1
APOLD1	chr12	12878934	0.308568	0.678715	1
DERA	chr12	16064317	0.231975	0.46395	1
BHLHE41	chr12	26274998	0.55038	0.648723	1
SSPN	chr12	26348605	0.257514	0.581967	1
SLC2A13	chr12	40153827	0.206728	0.51772	1
DBX2	chr12	45410068	0.395098	0.57549	1
HDAC7	chr12	48177623	0.245519	0.641529	1
WNT1	chr12	49372433	0.294699	0.665768	1
DHH	chr12	49483641	0.361041	0.671705	1
C1QL4	chr12	49726836	0.294979	0.686193	1
HIGD1C	chr12	51347781	0.221088	0.414966	1
FIGNL2	chr12	52214235	0.766106	0.735574	1
GRASP	chr12	52400803	0.446337	0.681431	1
IGFBP6	chr12	53491501	0.461964	0.661134	1
HOXC13	chr12	54332690	0.35851	0.677744	1
HOXC12	chr12	54348713	0.364547	0.666667	1
ZNF385A	chr12	54764039	0.296699	0.632494	1
RPL41	chr12	56510571	0.551282	0.5	0.517414
NXPH4	chr12	57610752	0.200108	0.659115	1
NDUFA4L2	chr12	57629345	0.337121	0.571969	1
AGAP2	chr12	58120334	0.292717	0.640616	1
MARCH9	chr12	58149311	0.396872	0.655914	1
LEMD3	chr12	65563376	0.21378	0.517319	1
HMGA2	chr12	66219050	0.349515	0.553398	1
PHLDA1	chr12	76424315	0.351247	0.674119	1
PAWR	chr12	79986386	0.444279	0.568159	1
TSPAN19	chr12	85408265	0.299197	0.330656	1
NUDT4	chr12	93772098	0.344322	0.498169	0.880037
ASCL1	chr12	103352022	0.35443	0.682138	1
BTBD11	chr12	107712717	0.243121	0.602166	1
ASCL4	chr12	108168992	0.282567	0.722222	1
PPTC7	chr12	110974841	0.243716	0.540983	1
FAM109A	chr12	111800481	0.447837	0.712468	1
SH2B3	chr12	111855949	0.363426	0.673611	1
PLBD2	chr12	113796405	0.227966	0.626554	1
LHX5	chr12	113900994	0.3445	0.647643	1
TBX3	chr12	115109645	0.367608	0.616039	1
RNFT2	chr12	117178302	0.351931	0.596566	1
HRK	chr12	117318836	1	0.78022	1
TESC	chr12	117476937	0.294416	0.558376	1
PEBP1	chr12	118574014	0.239362	0.586879	0.986702
CCDC64	chr12	120427672	0.249129	0.595819	1
PXN	chr12	120650116	0.275131	0.620942	1
CABP1	chr12	121078488	0.488789	0.672646	1
UNC119B	chr12	121148277	0.322751	0.558201	1
RHOF	chr12	122217403	0.355346	0.633648	1
DENR	chr12	123238248	0.359296	0.400335	0.9866
HIP1R	chr12	123319496	0.237191	0.629012	1
ARL6IP4	chr12	123464751	0.594814	0.656347	1
RILPL2	chr12	123900437	0.232704	0.592768	1
RILPL1	chr12	123957084	0.25495	0.617162	1
NCOR2	chr12	124809947	0.20497	0.657787	1
BRI3BP	chr12	125478336	0.215608	0.650794	1
SLC15A4	chr12	129278740	0.307289	0.568513	1
MMP17	chr12	132313039	0.208609	0.673289	1
DDX51	chr12	132623816	0.25937	0.659171	1
NOC4L	chr12	132629033	0.268214	0.647324	0.995826
PXMP2	chr12	133264256	0.207483	0.598639	1
PGAM5	chr12	133287462	0.341146	0.645833	1
GJA3	chr13	20716119	0.492394	0.680544	1
IL17D	chr13	21278140	0.470978	0.741293	1
ZDHHC20	chr13	21950786	0.246255	0.424157	0.978464
SHISA2	chr13	26620650	0.376126	0.646397	1
GTF3A	chr13	27998874	0.271403	0.471767	1
GSX1	chr13	28366827	0.416352	0.675472	1
PDX1	chr13	28494275	0.551056	0.707747	1
CDX2	chr13	28537251	0.296178	0.663482	1
URAD	chr13	28552242	0.664751	0.653257	1
RFXAP	chr13	37393494	0.518315	0.600732	1
FOXO1	chr13	41133659	0.231644	0.575491	1
RGCC	chr13	42031843	0.229469	0.596619	1
SPERT	chr13	46276525	0.223088	0.633259	1
MLNR	chr13	49794473	0.315981	0.668281	1
EBPL	chr13	50235103	0.231884	0.547504	0.986312
DLEU7	chr13	51287352	0.671843	0.724638	1
PCDH8	chr13	53418694	0.306878	0.689698	1
KCTD12	chr13	77459305	0.373211	0.695297	1
POU4F1	chr13	79175549	0.244995	0.678609	1
NDFIP2	chr13	80055338	0.317507	0.521266	1
SOX21	chr13	95363472	0.582431	0.725632	1
ZIC5	chr13	100617630	0.623494	0.691767	1
ZIC2	chr13	100634318	0.42464	0.696685	1
IRS2	chr13	110408650	0.624776	0.727692	1
SOX1	chr13	112721972	0.595017	0.760139	0.987833
GAS6	chr13	114523836	0.219931	0.634757	1
UPF3A	chr13	115047114	0.207897	0.531097	0.824598
ZNF219	chr14	21558694	0.514062	0.70355	1
REM2	chr14	23352496	0.390029	0.628543	1
AJUBA	chr14	23442651	0.26778	0.638838	1
PABPN1	chr14	23790678	0.301151	0.581841	0.988491
SLC22A17	chr14	23815856	0.25974	0.63389	1
JPH4	chr14	24038842	0.543455	0.712772	1
DHRS4L1	chr14	24507069	0.200883	0.549669	0.831861
NRL	chr14	24550444	0.414566	0.684874	1
LTB4R	chr14	24784857	0.272899	0.654391	1
CBLN3	chr14	24896994	0.2589	0.639159	1
INSM2	chr14	36003458	0.223104	0.686067	1
NKX2-1	chr14	36986482	0.294192	0.705388	0.997896
NKX2-8	chr14	37050106	0.486806	0.709722	1
FOXA1	chr14	38060569	0.201903	0.662439	1
CLEC14A	chr14	38723754	0.202987	0.635438	1
PRPF39	chr14	45564442	0.211443	0.373632	1
DNAAF2	chr14	50092259	0.2712	0.570668	1
MAP4K5	chr14	50886736	0.262102	0.408894	1
CNIH1	chr14	54894531	0.387356	0.448276	1
GPR135	chr14	59930459	0.464646	0.697643	1
TMEM30B	chr14	61746809	0.42803	0.682765	1
GPHB5	chr14	63779641	0.221939	0.596939	1
SGPP1	chr14	64152822	0.224736	0.546757	1
PIGH	chr14	68056796	0.271605	0.52381	0.970018
TTC9	chr14	71108846	0.494768	0.629298	1
C14orf169	chr14	73957722	0.292727	0.625974	1
ACOT1	chr14	74004125	0.290284	0.615324	0.620458
DNAL1	chr14	74111742	0.335079	0.413612	1
VSX2	chr14	74706264	0.49954	0.640884	1
ISCA2	chr14	74960477	0.241935	0.582796	1
VASH1	chr14	77229164	0.291894	0.62204	1
IRF2BPL	chr14	77491744	0.315767	0.681185	1
ZDHHC22	chr14	77600025	0.286616	0.633839	1
NGB	chr14	77732878	0.287281	0.625	1
KCNK13	chr14	90528549	0.207009	0.604727	1
GPR68	chr14	91700296	0.357013	0.648452	1
CHGA	chr14	93389704	0.299491	0.618632	1
PRIMA1	chr14	94187789	0.282468	0.608225	1
GSC	chr14	95234827	0.640181	0.683463	1
GLRX5	chr14	96001426	0.622363	0.64557	1
BCL11B	chr14	99640487	0.276909	0.687895	1
CCNK	chr14	99959014	0.295682	0.543805	1
HHIPL1	chr14	100111544	0.315818	0.643131	1
SLC25A29	chr14	100758619	0.363487	0.692982	1
BEGAIN	chr14	101004305	0.248036	0.682379	1
RTL1	chr14	101347048	0.215112	0.582029	1
ANKRD9	chr14	102973272	0.82652	0.752621	1
RCOR1	chr14	103059223	0.230796	0.506859	1
AMN	chr14	103389025	0.53928	0.718796	1
EXOC3L4	chr14	103566556	0.531581	0.67681	1
TNFAIP2	chr14	103592794	0.351222	0.651966	1
CKB	chr14	103986200	0.208115	0.642234	1
APOPT1	chr14	104029299	0.26087	0.47504	1
XRCC3	chr14	104165134	0.365514	0.632084	1
ASPG	chr14	104552107	0.33885	0.659698	1
KIF26A	chr14	104605059	0.59005	0.704351	1
C14orf180	chr14	105052767	0.712803	0.695502	1
TMEM179	chr14	105059815	0.39751	0.634099	1
INF2	chr14	105167702	0.251202	0.646028	1
ADSSL1	chr14	105190607	0.267847	0.60295	1
CEP170B	chr14	105334787	0.432459	0.672787	1
PLD4	chr14	105393477	0.225181	0.646285	1
JAG2	chr14	105609031	0.294819	0.662281	1
CRIP2	chr14	105939584	0.513557	0.666667	1
C14orf80	chr14	105957439	0.494438	0.681869	1
TMEM121	chr14	105995171	0.715104	0.688542	1
GOLGA6L6	chr15	20739496	0.282778	0.525556	0.193528
KLF13	chr15	31619415	0.642445	0.740484	1
OTUD7A	chr15	31775496	0.278343	0.658793	0.972565
AVEN	chr15	34158813	0.245179	0.55831	1
FAM98B	chr15	38746362	0.211504	0.451087	1
C15orf56	chr15	40544485	0.721193	0.736626	1
CHST14	chr15	40763412	0.211317	0.655172	1
ITPKA	chr15	41786125	0.340718	0.669213	1
SPTBN5	chr15	42140813	0.307465	0.64481	1
DUT	chr15	48623712	0.282581	0.590968	1
LYSMD2	chr15	52015803	0.421296	0.572531	1
BCL2L10	chr15	52402044	0.323577	0.65691	1
C15orf65	chr15	55700966	0.682692	0.394231	1
C2CD4A	chr15	62359812	0.71036	0.765766	0.949099
C2CD4B	chr15	62456088	0.911872	0.765297	0.962557
TPM1	chr15	63335028	0.214444	0.531111	1
LACTB	chr15	63414070	0.202973	0.472088	1
SNX22	chr15	64443974	0.273196	0.621993	1
OAZ2	chr15	64980902	0.257443	0.516638	1
PIF1	chr15	65107889	0.221963	0.657321	1
SLC51B	chr15	65342342	0.250646	0.498708	1
KBTBD13	chr15	65369153	0.7313	0.70443	1
PDCD7	chr15	65411054	0.488683	0.652263	1
MEGF11	chr15	66190271	0.278099	0.606948	1
SMAD6	chr15	66995596	0.549296	0.716969	1
SKOR1	chr15	68112041	0.270855	0.629248	1
RPLP1	chr15	69745287	0.208696	0.544927	0.972464
NR2E3	chr15	72103083	0.406225	0.623282	1
CELF6	chr15	72579605	0.476487	0.649378	1
HCN4	chr15	73614821	0.313538	0.6567	1
LOXL1	chr15	74219124	0.453799	0.685107	1
CLK3	chr15	74907795	0.231612	0.608242	0.959311
ULK3	chr15	75129568	0.40451	0.601832	1
COX5A	chr15	75215997	0.220751	0.527594	1
RPP25	chr15	75248324	0.479167	0.703333	1
PSTPIP1	chr15	77287914	0.36211	0.604317	1
ABHD17C	chr15	80987770	0.20261	0.572802	1
MESDC1	chr15	81294612	0.398072	0.696051	1
GOLGA6L10	chr15	82635129	0.32064	0.569688	0.14637
GOLGA6L9	chr15	82722284	0.441686	0.56736	0.133463
WHAMM	chr15	83478478	0.437423	0.540686	0.941057
GOLGA6L4	chr15	84904586	0.292666	0.567512	0.130412
PLIN1	chr15	90208813	0.333971	0.655832	1
MESP1	chr15	90293374	0.677819	0.747212	1
MESP2	chr15	90319588	0.5134	0.707705	1
HDDC3	chr15	91474504	0.255125	0.610479	1
RCCD1	chr15	91499964	0.423077	0.665783	1
FAM174B	chr15	93162685	0.484375	0.65625	1
ARRDC4	chr15	98504091	0.244232	0.52506	1
PCSK6	chr15	101845462	0.215078	0.568864	1
NPRL3	chr16	136703	0.245465	0.586893	1
HBZ	chr16	202908	0.300699	0.65035	0.673659
HBM	chr16	215996	0.286385	0.666667	1
HBQ1	chr16	230485	0.487179	0.680653	1
RGS11	chr16	319267	0.293382	0.635294	1
RAB11FIP3	chr16	476006	0.31528	0.662704	1
CAPN15	chr16	596838	0.378718	0.691812	1
PRR35	chr16	613294	0.578671	0.708625	1
WFIKKN1	chr16	681253	0.388889	0.701275	1
C16orf13	chr16	684525	0.555394	0.655977	1
FAM195A	chr16	691991	0.587992	0.672878	1
STUB1	chr16	730525	0.211075	0.622807	1
JMJD8	chr16	732793	0.541958	0.660839	1
FBXL16	chr16	744274	0.201389	0.661111	1
METRN	chr16	765289	0.731859	0.741496	1
FAM173A	chr16	771274	0.591808	0.713277	1
HAGHL	chr16	777509	0.585395	0.685512	1
CHTF18	chr16	838684	0.359177	0.671012	1
PRR25	chr16	855442	0.411497	0.696443	1
SOX8	chr16	1031922	0.498881	0.721849	1
C1QTNF8	chr16	1143500	0.275362	0.708828	1
CACNA1H	chr16	1203737	0.451707	0.654339	1
TPSG1	chr16	1271787	0.22412	0.682194	1
TSR3	chr16	1399437	0.236422	0.680511	1
UNKL	chr16	1416240	0.631961	0.671913	1
CLCN7	chr16	1496631	0.266129	0.617452	0.996898
CRAMP1L	chr16	1664640	0.257951	0.615291	1
NME3	chr16	1820649	0.468627	0.666667	1
MRPS34	chr16	1822221	0.473451	0.660767	1
EME2	chr16	1823228	0.277632	0.703509	1
IGFALS	chr16	1840600	0.319358	0.689441	1
HS3ST6	chr16	1961590	0.265455	0.69697	1
NDUFB10	chr16	2009625	0.211946	0.558767	1
RNF151	chr16	2016882	0.428862	0.630082	1
NOXO1	chr16	2029052	0.361627	0.697613	1
GFER	chr16	2034219	0.417476	0.660194	1
SYNGR3	chr16	2040103	0.410145	0.704348	1
ZNF598	chr16	2048232	0.269429	0.665562	0.980479
NPW	chr16	2069902	0.442257	0.742782	1
SLC9A3R2	chr16	2077006	0.537802	0.668347	1
PKD1	chr16	2139727	0.226224	0.672398	0.559704
RAB26	chr16	2198784	0.396887	0.63035	1
CASKIN1	chr16	2228550	0.409334	0.692738	1
PGP	chr16	2263728	0.521222	0.689441	1
DNASE1L2	chr16	2286817	0.441111	0.656667	1
ECI1	chr16	2289979	0.209571	0.654566	1
NTN3	chr16	2521702	0.325301	0.711991	1
PRSS27	chr16	2762620	0.249141	0.642612	1
PRSS33	chr16	2834644	0.486358	0.704626	1
PRSS21	chr16	2867269	0.243386	0.592593	1
FLYWCH1	chr16	2979686	0.330623	0.67658	0.97026
KREMEN2	chr16	3014521	0.580994	0.712023	1
PKMYT1	chr16	3022953	0.287711	0.672302	1
HCFC1R1	chr16	3072863	0.202991	0.660257	1
CCDC64B	chr16	3078106	0.575311	0.682384	1
MMP25	chr16	3096918	0.269686	0.673771	1
ZSCAN10	chr16	3139091	0.239264	0.67879	1
GLIS2	chr16	4382281	0.254286	0.659683	1
VASN	chr16	4430878	0.28363	0.6909	1
CDIP1	chr16	4562572	0.318979	0.62201	1
NUDT16L1	chr16	4743727	0.310198	0.692634	1
ROGDI	chr16	4847460	0.324074	0.630787	1
NAGPA	chr16	5075478	0.255168	0.655039	1
C16orf72	chr16	9185901	0.272947	0.537439	1
SOCS1	chr16	11348699	0.511006	0.712264	1
PRM3	chr16	11367140	0.244253	0.609195	1
RMI2	chr16	11439328	0.655405	0.682432	1
MPV17L	chr16	15489754	0.524535	0.598984	0.880428
C16orf82	chr16	27078316	0.230108	0.610753	1
GSG1L	chr16	27802690	0.240499	0.630641	1
SBK1	chr16	28328712	0.317315	0.692613	1
APOBR	chr16	28506002	0.3602	0.639344	1
NFATC2IP	chr16	28962332	0.3	0.611905	1
C16orf54	chr16	29755597	0.6	0.688889	1
PAGR1	chr16	29827846	0.240523	0.652288	1
INO80E	chr16	30007631	0.353741	0.62449	1
TBC1D10B	chr16	30369264	0.412916	0.627528	1
ZNF771	chr16	30419374	0.848008	0.712788	1
SEPHS2	chr16	30455701	0.216036	0.576095	1
ZNF747	chr16	30544379	0.454861	0.701389	0.986979
FBRS	chr16	30676238	0.506869	0.672451	1
CTF1	chr16	30907964	0.801997	0.745424	1
FBXL19	chr16	30936053	0.42154	0.673002	1
PRSS36	chr16	31150458	0.20074	0.666667	1
TRIM72	chr16	31226059	0.436192	0.687587	1
COX6A2	chr16	31439094	0.472789	0.663265	1
C16orf58	chr16	31502155	0.21855	0.61194	1
IRX3	chr16	54317597	0.414275	0.692253	0.970194
IRX5	chr16	54965110	0.226584	0.674931	0.974575
CCDC102A	chr16	57546652	0.291591	0.689655	1
MMP15	chr16	58060254	0.240299	0.652239	1
SETD6	chr16	58549441	0.208158	0.582278	1
CMTM3	chr16	66638708	0.26776	0.59745	1
CMTM4	chr16	66651179	0.298307	0.565585	1
RRAD	chr16	66955978	0.269687	0.66343	1
B3GNT9	chr16	67183179	0.425145	0.682382	1
TRADD	chr16	67188551	0.361555	0.691161	1
FBXL8	chr16	67195688	0.579111	0.693333	1
KIAA0895L	chr16	67210713	0.216102	0.633475	0.998587
LRRC29	chr16	67241507	0.209821	0.633929	1
ZDHHC1	chr16	67428568	0.277092	0.635803	1
HSD11B2	chr16	67465151	0.21757	0.653531	1
RLTPR	chr16	67679149	0.204041	0.644709	1
SNTB2	chr16	69221069	0.357363	0.59581	1
PDF	chr16	69362924	0.76571	0.70765	1
EXOSC6	chr16	70284984	0.882173	0.782662	1
MTSS1L	chr16	70697579	0.277852	0.662656	1
MARVELD3	chr16	71660132	0.253254	0.607375	1
FA2H	chr16	74748087	0.274352	0.621984	1
ZNRF1	chr16	75033569	0.56652	0.646199	1
TMEM231	chr16	75573891	0.286036	0.593694	0.853153
TERF2IP	chr16	75681780	0.282917	0.576667	1
MAF	chr16	79628356	0.278218	0.658416	1
GCSH	chr16	81116470	0.283525	0.494253	0.822127
HSBP1	chr16	83841681	0.244589	0.489177	1
MLYCD	chr16	83932749	0.263833	0.622807	1
WFDC1	chr16	84328577	0.291101	0.650076	1
COTL1	chr16	84600450	0.37296	0.582751	1
C16orf74	chr16	85741613	0.878788	0.601732	1
FOXF1	chr16	86544175	0.282456	0.683334	1
FOXC2	chr16	86600941	0.386454	0.706507	0.9834
FOXL1	chr16	86612329	0.292389	0.701349	1
FBXO31	chr16	87364893	0.209877	0.648148	1
JPH3	chr16	87636752	0.252114	0.672897	1
ZFPM1	chr16	88520046	0.618942	0.735154	1
CYBA	chr16	88709760	0.552721	0.678572	1
MVD	chr16	88718932	0.229426	0.646717	1
RNF166	chr16	88763975	0.461485	0.640056	1
APRT	chr16	88876105	0.220074	0.646409	1
PABPN1L	chr16	88930144	0.531915	0.66383	1
CBFA2T3	chr16	88943383	0.36366	0.668705	1
CPNE7	chr16	89642305	0.29469	0.621977	1
VPS9D1	chr16	89774268	0.273998	0.650316	1
SPIRE2	chr16	89894958	0.287879	0.654545	1
C17orf97	chr17	260133	0.221239	0.636363	0.931617
FAM101B	chr17	292954	0.240826	0.623853	1
NXN	chr17	704188	0.211391	0.629969	1
SLC43A2	chr17	1478897	0.228947	0.602339	1
SCARF1	chr17	1538051	0.247092	0.673486	1
RILP	chr17	1549735	0.436153	0.689884	1
OVCA2	chr17	1945341	0.269006	0.643275	1
HIC1	chr17	1959603	0.574478	0.720709	1
MNT	chr17	2290194	0.296169	0.657518	1
GGT6	chr17	4461309	0.283124	0.656206	1
PELP1	chr17	4574733	0.221339	0.62575	1
GLTPD2	chr17	4692306	0.498858	0.721461	1
MINK1	chr17	4736878	0.295823	0.60814	1
C1QBP	chr17	5336334	0.273263	0.545348	1
C17orf100	chr17	6555233	0.549157	0.713483	1
SLC16A11	chr17	6944997	0.456921	0.689266	1
YBX2	chr17	7192106	0.216461	0.666984	1
TNK1	chr17	7286245	0.278361	0.638181	1
PLSCR3	chr17	7293703	0.291104	0.647522	1
NLGN2	chr17	7311574	0.275989	0.659601	1
TMEM102	chr17	7339190	0.21873	0.670596	1
FGF11	chr17	7342939	0.23415	0.635447	1
TNFSF12	chr17	7452470	0.276	0.653333	1
TNFSF12-TNFSF13	chr17	7452470	0.208459	0.596173	1
SOX15	chr17	7491695	0.366809	0.679487	1
GUCY2D	chr17	7906365	0.202597	0.650966	1
HES7	chr17	8024888	0.559163	0.722944	1
C17orf59	chr17	8092384	0.257538	0.697236	1
NTN1	chr17	8925690	0.364738	0.659504	1
USP43	chr17	9548949	0.226792	0.601149	1
HS3ST3A1	chr17	13399513	0.296069	0.683047	0.775185
CENPV	chr17	16246130	0.359585	0.626374	1
LRRC75A	chr17	16346901	0.27446	0.675985	1
PLD6	chr17	17106080	0.552701	0.640316	1
SREBF1	chr17	17715935	0.235003	0.653367	1
GID4	chr17	17942778	0.337209	0.594684	1
EVPLL	chr17	18284251	0.21813	0.66289	0.878187
NATD1	chr17	21146625	0.307918	0.665689	1
SARM1	chr17	26699053	0.559853	0.655617	1
SLC46A1	chr17	26726671	0.218116	0.610145	1
UNC119	chr17	26874314	0.200387	0.612113	1
NARR	chr17	27043070	0.369792	0.701389	1
ANKRD13B	chr17	27920639	0.253854	0.6353	1
RNF135	chr17	29298091	0.286374	0.587375	1
RAB11FIP4	chr17	29718870	0.281087	0.595089	1
C17orf50	chr17	34087960	0.709524	0.685714	1
MMP28	chr17	34093518	0.222642	0.637736	1
SOCS7	chr17	36508127	0.367125	0.611684	1
SRCIN1	chr17	36689531	0.333082	0.667069	1
PCGF2	chr17	36891475	0.314493	0.6	1
NEUROD2	chr17	37761703	0.278068	0.677111	1
PGAP3	chr17	37829055	0.335929	0.606438	1
MIEN1	chr17	37885774	0.255747	0.597701	1
GJD3	chr17	38519182	0.763928	0.71727	1
IGFBP4	chr17	38599987	0.449163	0.687258	1
KRTAP2-1	chr17	39203132	0.957364	0.728682	0.26938
KRTAP2-2	chr17	39211091	1	0.723118	0.334901
KRTAP2-3	chr17	39215915	1	0.726098	0.314169
KRTAP2-4	chr17	39221710	0.877261	0.728682	0.26938
KRTAP9-6	chr17	39421629	0.511834	0.627219	0.538264
KRTAP9-7	chr17	39431949	0.207317	0.634146	0.451568
P3H4	chr17	39959208	0.228691	0.653729	1
HCRT	chr17	40336171	0.628788	0.729798	1
GHDC	chr17	40341720	0.241677	0.645065	1
MLX	chr17	40719142	0.227425	0.575251	1
PLEKHH3	chr17	40820144	0.29534	0.695634	1
CCR10	chr17	40831570	0.314968	0.69697	1
RUNDC1	chr17	41132593	0.22747	0.598263	1
DUSP3	chr17	41846976	0.224014	0.586022	1
PPY	chr17	42018295	0.25	0.607639	1
NAGS	chr17	42082031	0.377882	0.666044	1
TMEM101	chr17	42089295	0.23385	0.5969	1
LSM12	chr17	42113575	0.210884	0.489796	0.895408
ASB16	chr17	42248157	0.233847	0.671806	1
RUNDC3A	chr17	42386200	0.437603	0.605911	1
C1QL1	chr17	43037555	0.229086	0.682111	1
PLCD3	chr17	43189983	0.397214	0.644154	1
HEXIM2	chr17	43238288	0.306077	0.640884	1
ARHGAP27	chr17	43472821	0.448604	0.674554	1
STH	chr17	44076645	0.250646	0.555556	1
RPRML	chr17	45056010	0.409091	0.702479	1
TBKBP1	chr17	45773478	0.323112	0.653325	1
TBX21	chr17	45810820	0.272699	0.629353	1
HOXB7	chr17	46685203	0.281346	0.607034	1
HOXB9	chr17	46700261	0.220452	0.614874	1
ABI3	chr17	47288086	0.239328	0.647593	1
PHOSPHO1	chr17	47301607	0.541391	0.678808	1
PPP1R9B	chr17	48212695	0.471659	0.665288	1
PCTP	chr17	53828464	0.218605	0.533333	1
TBX2	chr17	59477537	0.45395	0.689575	1
C17orf82	chr17	59489336	0.294312	0.706349	1
FAM104A	chr17	71205667	0.291019	0.621762	1
KIF19	chr17	72322488	0.243243	0.638305	1
BTBD17	chr17	72352795	0.512178	0.705636	1
SLC9A3R1	chr17	72744985	0.233055	0.653667	1
GRIN2C	chr17	72838573	0.385592	0.669072	1
CDR2L	chr17	72984138	0.711016	0.659514	1
NT5C	chr17	73126582	0.287129	0.643564	1
TSEN54	chr17	73512641	0.295383	0.637571	1
GALK1	chr17	73754136	0.245971	0.653096	1
TRIM47	chr17	73870563	0.352113	0.678143	1
TRIM65	chr17	73886859	0.491956	0.675032	1
FOXJ1	chr17	74133433	0.439968	0.692733	1
UBALD2	chr17	74261586	0.441414	0.668687	1
AANAT	chr17	74462254	0.218169	0.662375	1
MXRA7	chr17	74673669	0.516616	0.688822	0.793051
TMC6	chr17	76109228	0.236766	0.647643	1
SOCS3	chr17	76354498	0.210914	0.647493	1
CARD14	chr17	78155237	0.203204	0.634736	1
ENDOV	chr17	78388994	0.304463	0.65356	1
CHMP6	chr17	78965718	0.424917	0.590759	1
AATK	chr17	79092201	0.605576	0.685091	1
ENTHD2	chr17	79202727	0.331432	0.659062	1
C17orf89	chr17	79213163	0.866667	0.742223	1
BAHCC1	chr17	79373539	0.561756	0.682716	1
FSCN2	chr17	79495557	0.547346	0.677905	1
FAAP100	chr17	79507844	0.201266	0.656178	1
TSPAN10	chr17	79604424	0.252981	0.699319	1
CCDC137	chr17	79633796	0.243103	0.612644	1
PPP1R27	chr17	79791604	0.216129	0.617204	1
ALYREF	chr17	79846006	0.256267	0.618384	1
NPB	chr17	79860153	0.693122	0.756614	1
SIRT7	chr17	79870291	0.203658	0.644223	1
MAFG	chr17	79880480	0.254601	0.660532	1
NOTUM	chr17	79910836	0.264483	0.661379	1
STRA13	chr17	79977080	0.640625	0.630208	1
LRRC45	chr17	79981519	0.428962	0.647789	1
DCXR	chr17	79993835	0.211565	0.636735	1
RFNG	chr17	80006601	0.338855	0.666667	1
FASN	chr17	80037018	0.229498	0.652601	1
CD7	chr17	80273196	0.260719	0.659751	1
UTS2R	chr17	80332200	0.518803	0.723932	1
METRNL	chr17	81037691	0.209189	0.678919	1
TYMSOS	chr18	657875	0.577957	0.709677	1
TMEM200C	chr18	5890196	0.387203	0.685356	1
RAB31	chr18	9708402	0.369048	0.471088	1
GNAL	chr18	11689562	0.247043	0.539422	1
SLMO1	chr18	12407974	0.214836	0.527938	1
GATA6	chr18	19751105	0.431064	0.687071	1
CABLES1	chr18	20715726	0.297744	0.614375	1
SIGLEC15	chr18	43405693	0.546099	0.699088	1
SMAD7	chr18	46447741	0.281295	0.613537	1
MAPK4	chr18	48190328	0.215986	0.627551	1
MBD2	chr18	51686146	0.28413	0.581428	1
LOC101927322	chr18	56337842	1	0.779661	1
GRP	chr18	56887497	0.310962	0.58613	1
RAX	chr18	56936235	0.525121	0.729468	1
PMAIP1	chr18	57567409	0.351515	0.539394	1
PIGN	chr18	59713088	0.252682	0.403433	1
SALL3	chr18	76740274	0.284822	0.685238	1
CTDP1	chr18	77439947	0.272176	0.641372	1
KCNG2	chr18	77623667	0.380443	0.735189	1
PARD6G	chr18	77917653	0.322723	0.660478	1
SHC2	chr19	418927	0.387919	0.675839	1
ODF3L2	chr19	463843	0.554023	0.701149	1
MADCAM1	chr19	496499	0.528285	0.716275	1
TPGS1	chr19	507506	0.886025	0.737686	1
CDC34	chr19	531931	0.248945	0.625879	1
GZMM	chr19	544071	0.28553	0.671835	1
POLRMT	chr19	617273	0.20593	0.662334	0.86312
FGF22	chr19	639925	0.53167	0.721689	1
RNF126	chr19	648127	0.444444	0.648504	1
FSTL3	chr19	676423	0.495581	0.707071	1
PRSS57	chr19	685715	0.369718	0.688967	1
PALM	chr19	709146	0.317869	0.658935	1
LPPR3	chr19	812569	0.665774	0.706827	1
PRTN3	chr19	841008	0.466926	0.657588	1
CFD	chr19	859689	0.579396	0.720472	1
KISS1R	chr19	917502	0.789056	0.723475	1
ARID3A	chr19	929528	0.347032	0.662101	1
WDR18	chr19	984353	0.349885	0.655119	1
GRIN3B	chr19	1000436	0.487695	0.706019	1
TMEM259	chr19	1010348	0.531669	0.6511	1
HMHA1	chr19	1066024	0.285061	0.656098	1
GPX4	chr19	1104042	0.334471	0.646189	1
SBNO2	chr19	1108218	0.628855	0.667224	1
STK11	chr19	1206912	0.319124	0.612903	1
ATP5D	chr19	1241849	0.66568	0.680473	1
MIDN	chr19	1250295	0.220327	0.69936	1
MUM1	chr19	1356388	0.285815	0.573034	1
NDUFS7	chr19	1383925	0.316978	0.660436	1
GAMT	chr19	1397357	0.291667	0.648284	1
RPS15	chr19	1438424	0.320776	0.625571	0.756469
APC2	chr19	1453000	0.5601	0.714893	1
C19orf25	chr19	1475030	0.522409	0.677871	1
PCSK4	chr19	1481757	0.281966	0.675485	1
REEP6	chr19	1491268	0.227928	0.603603	1
ADAMTSL5	chr19	1506013	0.335452	0.685735	1
MEX3D	chr19	1555329	0.58171	0.737901	1
TCF3	chr19	1611705	0.310447	0.669708	1
ONECUT3	chr19	1753661	0.878244	0.660679	1
REXO1	chr19	1816064	0.256701	0.67118	1
KLF16	chr19	1854457	0.595679	0.738683	1
ADAT3	chr19	1912046	0.663043	0.734601	1
SCAMP4	chr19	1915018	0.24058	0.604348	1
MKNK2	chr19	2037737	0.394896	0.627267	1
PLEKHJ1	chr19	2230161	0.357778	0.617778	1
SF3A2	chr19	2243417	0.494265	0.675986	1
AMH	chr19	2249331	0.648841	0.733809	1
JSRP1	chr19	2252327	0.210843	0.709839	1
OAZ1	chr19	2269597	0.334302	0.587209	1
C19orf35	chr19	2275678	0.471167	0.716596	1
LINGO3	chr19	2289996	0.301524	0.712805	1
LSM7	chr19	2321678	0.685897	0.592949	1
SPPL2B	chr19	2328708	0.261256	0.644247	1
GNG7	chr19	2515019	0.391304	0.536232	1
NCLN	chr19	3186028	0.265662	0.644208	1
DOHH	chr19	3491489	0.613861	0.713971	1
FZR1	chr19	3522987	0.212274	0.626425	1
MFSD12	chr19	3544707	0.258836	0.669439	1
HMG20B	chr19	3573307	0.530398	0.643606	1
GIPC3	chr19	3585595	0.260916	0.641108	1
TBXA2R	chr19	3594833	0.210756	0.695737	1
CACTIN	chr19	3611920	0.25538	0.661836	1
APBA3	chr19	3751023	0.427951	0.662616	1
RAX2	chr19	3770618	0.611712	0.717117	1
ZFR2	chr19	3805946	0.537057	0.680496	1
DAPK3	chr19	3959098	0.203297	0.633699	1
ZBTB7A	chr19	4047749	0.345014	0.705413	1
MAP2K2	chr19	4090595	0.343724	0.615129	0.965503
SIRT6	chr19	4174613	0.339888	0.673221	1
ANKRD24	chr19	4186422	0.50348	0.645083	1
STAP2	chr19	4324129	0.240181	0.587613	0.988043
MPND	chr19	4343590	0.326271	0.653955	1
HDGFRP2	chr19	4472347	0.464534	0.639881	1
PLIN5	chr19	4523539	0.301365	0.681035	1
SEMA6B	chr19	4543612	0.371579	0.689539	1
TNFAIP8L1	chr19	4651881	0.552585	0.679144	1
DPP9-AS1	chr19	4682870	0.742489	0.67382	1
FEM1A	chr19	4791866	0.202736	0.654726	0.879229
C19orf70	chr19	5678561	0.27451	0.621849	1
HSD11B1L	chr19	5684043	0.55914	0.680352	1
RPL36	chr19	5690518	0.292453	0.594339	1
PRR22	chr19	5782988	0.302509	0.684015	1
NRTN	chr19	5824176	0.694444	0.749159	1
NDUFA11	chr19	5892927	0.516432	0.617371	1
VMAC	chr19	5904901	0.59902	0.705882	1
CLPP	chr19	6361585	0.27518	0.641487	1
ALKBH7	chr19	6372831	0.306306	0.683183	1
PSPN	chr19	6375304	0.640127	0.713376	1
KHSRP	chr19	6414122	0.291467	0.636146	0.999041
TNFSF9	chr19	6531047	0.204575	0.686274	1
MBD3L5	chr19	7030622	0.276632	0.603093	0.307646
MBD3L4	chr19	7037871	0.302102	0.602452	0.21871
ARHGEF18	chr19	7504826	0.230493	0.616417	1
PEX11G	chr19	7542087	0.383609	0.661157	1
ZNF358	chr19	7584128	0.309952	0.679256	1
CAMSAP3	chr19	7660888	0.342208	0.670843	1
PET100	chr19	7694719	1	0.642857	1
PCP2	chr19	7696574	0.352798	0.666667	1
TRAPPC5	chr19	7747139	0.297178	0.680776	1
EVI5L	chr19	7911428	0.395178	0.639413	1
CTXN1	chr19	7990174	0.39759	0.710843	1
CD320	chr19	8367346	0.264429	0.654888	1
KANK3	chr19	8387722	0.565079	0.717993	1
ZNF414	chr19	8575574	0.614483	0.685836	1
PIN1	chr19	9946020	0.469512	0.630081	1
C19orf66	chr19	10197103	0.286145	0.624097	1
ANGPTL6	chr19	10203264	0.30644	0.678698	1
RAVER1	chr19	10428129	0.308454	0.677675	1
S1PR5	chr19	10624490	0.221387	0.700084	1
CDKN2D	chr19	10677733	0.234531	0.648703	1
TMED1	chr19	10943670	0.216374	0.619883	1
C19orf52	chr19	11039498	0.547893	0.711367	1
SPC24	chr19	11257858	0.566498	0.614478	1
C19orf80	chr19	11350313	0.536851	0.644891	1
CCDC159	chr19	11457282	0.349943	0.580756	1
EPOR	chr19	11488659	0.210216	0.644401	1
ZNF653	chr19	11594496	0.220779	0.64881	1
C19orf43	chr19	12841774	0.649718	0.65725	1
BEST2	chr19	12863406	0.303922	0.624183	1
JUNB	chr19	12902585	0.499042	0.678161	1
KLF1	chr19	12995698	0.440312	0.702479	1
GADD45GIP1	chr19	13065021	0.227952	0.678625	1
LYL1	chr19	13210132	0.728944	0.698695	1
NACC1	chr19	13246021	0.253157	0.647096	1
IER2	chr19	13264000	0.316964	0.69494	1
CACNA1A	chr19	13318126	0.231735	0.589354	1
MRI1	chr19	13875402	0.27231	0.645538	1
PODNL1	chr19	14043517	0.493827	0.670566	1
RFX1	chr19	14073506	0.25034	0.666667	1
SAMD1	chr19	14199228	0.428651	0.674471	1
PTGER1	chr19	14583371	0.782465	0.740281	1
NDUFB7	chr19	14676944	0.326087	0.657005	1
CCDC105	chr19	15121637	0.332333	0.628667	1
SYDE1	chr19	15218244	0.480072	0.682971	1
NOTCH3	chr19	15271472	0.274404	0.664226	1
RASAL3	chr19	15562605	0.397398	0.662385	1
TPM4	chr19	16178434	0.203647	0.536981	0.922492
FAM32A	chr19	16296253	0.530973	0.545723	1
KLF2	chr19	16435734	0.762072	0.737425	1
CHERP	chr19	16629969	0.239913	0.645947	1
F2RL3	chr19	17000000	0.215458	0.698618	1
MYO9B	chr19	17212527	0.222436	0.602776	1
NR2F6	chr19	17343160	0.588066	0.716049	1
BABAM1	chr19	17379615	0.206061	0.576768	1
ANKLE1	chr19	17392567	0.330042	0.6441	1
MRPL34	chr19	17416701	0.283154	0.677419	1
DDA1	chr19	17420463	0.359223	0.543689	1
ANO8	chr19	17434325	0.32482	0.667962	1
NXNL1	chr19	17566455	0.276995	0.658842	1
PGLS	chr19	17622481	0.370656	0.65251	1
COLGALT1	chr19	17666522	0.238898	0.630284	1
UNC13A	chr19	17716862	0.219876	0.57466	1
MAP1S	chr19	17830311	0.298742	0.682076	1
INSL3	chr19	17927662	0.479798	0.674242	1
CCDC124	chr19	18047229	0.425595	0.644345	1
KCNN1	chr19	18084697	0.262868	0.640319	1
ARRDC2	chr19	18112123	0.241403	0.681726	1
MAST3	chr19	18208602	0.218363	0.637397	1
PIK3R2	chr19	18266689	0.283722	0.657522	1
IFI30	chr19	18284651	0.507968	0.569721	1
MPV17L2	chr19	18304091	0.238325	0.640902	1
PDE4C	chr19	18321738	0.203282	0.617943	1
JUND	chr19	18391250	0.52409	0.738446	1
LSM4	chr19	18418273	0.219048	0.619048	1
SSBP4	chr19	18530458	0.338083	0.682211	1
ISYNA1	chr19	18545722	0.206321	0.642218	1
C19orf60	chr19	18699611	0.742574	0.688119	1
GDF1	chr19	18979405	0.937444	0.759607	1
CERS1	chr19	18981385	0.418468	0.628684	1
COPE	chr19	19010487	0.235167	0.632147	1
HOMER3	chr19	19040251	0.282228	0.646409	1
MEF2BNB-MEF2B	chr19	19256502	0.325592	0.663024	1
MEF2B	chr19	19256605	0.255779	0.662311	1
HAPLN4	chr19	19368625	0.346567	0.706369	1
YJEFN3	chr19	19639741	0.216667	0.666667	1
ATP13A1	chr19	19756230	0.248686	0.624896	1
UQCRFS1	chr19	29698454	0.259394	0.53697	0.626061
PLEKHF1	chr19	30164746	0.310714	0.672619	1
RGS9BP	chr19	33167169	0.471045	0.721751	1
NUDT19	chr19	33182866	0.29078	0.61968	1
LRP3	chr19	33685691	0.264159	0.687419	1
KCTD15	chr19	34291359	0.202128	0.62695	1
WTIP	chr19	34972879	0.470389	0.697969	1
LGI4	chr19	35616096	0.549876	0.654275	1
USF2	chr19	35760004	0.353933	0.625127	1
FFAR1	chr19	35842454	0.47619	0.675526	1
RBM42	chr19	36120055	0.204089	0.655579	1
ETV2	chr19	36133362	0.460641	0.661807	1
KMT2B	chr19	36208920	0.252623	0.632077	1
LIN37	chr19	36239625	0.307692	0.591093	1
HSPB6	chr19	36246422	0.914079	0.712215	1
PROSER3	chr19	36249116	0.241879	0.63065	1
SDHAF1	chr19	36486176	0.844828	0.744253	1
ALKBH6	chr19	36500191	0.329588	0.641698	1
THAP8	chr19	36526341	0.34303	0.660606	1
OVOL3	chr19	36602104	1	0.722222	1
TBCB	chr19	36606462	0.273469	0.602721	1
CAPNS1	chr19	36631913	0.214994	0.579926	1
PPP1R14A	chr19	38741957	0.452703	0.653153	1
C19orf33	chr19	38794901	0.320872	0.629284	1
PSMD8	chr19	38865241	0.547009	0.593542	1
GGN	chr19	38875051	0.28968	0.698271	1
SPRED3	chr19	38880942	0.639092	0.713707	1
FAM98C	chr19	38893793	0.269524	0.666667	1
CAPN12	chr19	39221491	0.213889	0.640278	1
FBXO17	chr19	39433247	0.402778	0.641204	1
FBXO27	chr19	39516050	0.262324	0.642019	1
PAK4	chr19	39660193	0.28125	0.667793	1
NCCRP1	chr19	39687622	0.407005	0.67029	1
LRFN1	chr19	39798272	0.405872	0.688256	1
DLL3	chr19	39989614	0.415727	0.695116	1
SELV	chr19	40005852	0.281111	0.562222	1
EID2	chr19	40030008	0.209564	0.646976	1
DYRK1B	chr19	40316354	0.204497	0.634392	1
MAP3K10	chr19	40697938	0.336475	0.684817	1
TTC9B	chr19	40722069	0.35	0.697222	1
CNTD2	chr19	40728958	0.249172	0.68543	1
SPTBN4	chr19	40978528	0.328027	0.659263	1
LTBP4	chr19	41099071	0.30722	0.674342	1
NUMBL	chr19	41173372	0.464208	0.657377	1
TGFB1	chr19	41836956	0.329497	0.624893	1
GSK3A	chr19	42734945	0.260028	0.607192	1
MEGF8	chr19	42830395	0.247561	0.658836	1
CNFN	chr19	42891304	0.210914	0.643068	1
PHLDB3	chr19	43979561	0.347894	0.648986	1
ZNF575	chr19	44038574	0.21477	0.700542	1
ZNF428	chr19	44111768	0.256614	0.647266	1
CEACAM16	chr19	45204726	0.256651	0.640063	1
BCL3	chr19	45252047	0.331868	0.688645	1
TOMM40	chr19	45394672	0.252302	0.624309	0.943754
APOE	chr19	45409125	0.440123	0.696008	1
CLASRP	chr19	45543470	0.241879	0.635682	1
NKPD1	chr19	45655195	0.510609	0.690968	1
BLOC1S3	chr19	45682554	0.608374	0.765189	1
EXOC3L2	chr19	45716326	0.202439	0.674797	1
KLC3	chr19	45848799	0.423102	0.656766	1
PPP1R13L	chr19	45883447	0.264576	0.689988	1
PPM1N	chr19	46001730	0.406303	0.677172	1
VASP	chr19	46011029	0.227909	0.63692	1
SIX5	chr19	46268758	0.445119	0.710415	1
MYPOP	chr19	46393880	0.605417	0.705	1
NOVA2	chr19	46443120	0.303203	0.67758	1
CCDC61	chr19	46506276	0.411631	0.668616	1
PTGIR	chr19	47124536	0.406546	0.689922	1
DACT3	chr19	47151738	0.743528	0.755513	1
FKRP	chr19	47258707	0.564516	0.705645	1
SLC1A5	chr19	47278766	0.262124	0.62922	1
NPAS1	chr19	47524304	0.335025	0.682459	1
TMEM160	chr19	47549244	0.835979	0.730159	1
BBC3	chr19	47724957	0.686963	0.75788	1
SLC8A2	chr19	47933345	0.264461	0.645336	1
KPTN	chr19	47978672	0.218154	0.610984	1
GLTSCR1	chr19	48176831	0.706876	0.708303	1
GLTSCR2	chr19	48248816	0.372651	0.650661	0.98643
TPRX1	chr19	48305031	0.268903	0.640043	0.938765
GRIN2D	chr19	48901649	0.397425	0.694075	1
KCNJ14	chr19	48964981	0.355454	0.644546	1
LMTK3	chr19	48989029	0.53961	0.691724	1
FAM83E	chr19	49104365	0.268963	0.688935	1
DBP	chr19	49134093	0.484151	0.699386	1
NTN5	chr19	49164933	0.377551	0.691837	1
MAMSTR	chr19	49216523	0.303075	0.669643	1
RASIP1	chr19	49224054	0.460545	0.686103	1
NTF4	chr19	49564621	0.373618	0.655608	1
SNRNP70	chr19	49589671	0.446728	0.640031	1
LIN7B	chr19	49617661	0.288462	0.639423	1
CCDC155	chr19	49894140	0.242155	0.609236	1
PTH2	chr19	49925724	0.206271	0.739273	1
ALDH16A1	chr19	49956588	0.211914	0.680365	1
RPL13A	chr19	49990886	0.22549	0.575163	0.927696
RCN3	chr19	50031729	0.302432	0.639311	1
PRRG2	chr19	50086476	0.293924	0.619047	1
PRR12	chr19	50094911	0.420311	0.671849	1
SCAF1	chr19	50148283	0.408099	0.687738	1
BCL2L12	chr19	50169080	0.265005	0.637119	0.970914
ADM5	chr19	50193094	0.74744	0.675768	1
AP2A1	chr19	50270390	0.301466	0.616564	1
FUZ	chr19	50310407	0.319809	0.637232	1
PNKP	chr19	50364504	0.204981	0.634738	1
AKT1S1	chr19	50373173	0.577763	0.68509	1
IL4I1	chr19	50392926	0.245373	0.643298	1
ATF5	chr19	50434107	0.208481	0.654888	1
MYH14	chr19	50713622	0.338989	0.643713	1
KCNC3	chr19	50823502	0.371551	0.679829	1
POLD1	chr19	50902108	0.246992	0.649519	1
SPIB	chr19	50922219	0.394804	0.656527	1
MYBPC2	chr19	50936210	0.219936	0.576766	1
EMC10	chr19	50979801	0.257991	0.678082	1
JOSD2	chr19	51009429	0.205467	0.675485	1
SHANK1	chr19	51165221	0.476488	0.689331	1
CLEC11A	chr19	51226782	0.281893	0.697531	1
ACPT	chr19	51293671	0.288447	0.675254	1
KLK10	chr19	51518055	0.212395	0.637786	1
KLK14	chr19	51581263	0.249378	0.625622	1
CTU1	chr19	51601857	0.893983	0.768864	0.997135
IGLON5	chr19	51815101	0.311159	0.652361	0.91309
HAS1	chr19	52216679	0.368056	0.676505	1
ZNF534	chr19	52934727	0.21831	0.466197	0.994718
CACNG8	chr19	54466396	0.405967	0.687161	1
CACNG6	chr19	54496131	0.34355	0.666667	1
OSCAR	chr19	54598485	0.486398	0.671382	1
MBOAT7	chr19	54677737	0.306746	0.650738	1
TTYH1	chr19	54926726	0.242318	0.641061	1
LENG9	chr19	54973269	0.295485	0.697211	1
CDC42EP5	chr19	54976284	0.918345	0.782998	1
EPS8L1	chr19	55587812	0.266606	0.665612	1
PPP1R12C	chr19	55602839	0.266006	0.669277	1
DNAAF3	chr19	55670429	0.246835	0.643987	1
SYT5	chr19	55684851	0.241218	0.630757	1
TMEM86B	chr19	55738548	0.285609	0.662261	1
HSPBP1	chr19	55773975	0.22887	0.653557	1
SUV420H2	chr19	55853304	0.413607	0.673866	1
COX6B2	chr19	55865088	0.361423	0.606741	1
IL11	chr19	55877374	0.675	0.698334	1
ZNF628	chr19	55991277	0.490151	0.705515	0.991793
NAT14	chr19	55997075	0.821256	0.729469	1
SBK2	chr19	56041099	0.408787	0.706781	1
ZNF579	chr19	56089316	0.762859	0.75	1
FIZ1	chr19	56103815	0.561368	0.727699	1
ZNF524	chr19	56113478	0.237107	0.68805	1
ZNF784	chr19	56133116	0.462963	0.709877	1
ZNF580	chr19	56153874	0.653179	0.743738	1
EPN1	chr19	56188537	0.335454	0.678427	1
ZNF787	chr19	56599388	0.596354	0.732639	1
ZNF444	chr19	56658280	0.822154	0.734756	1
A1BG	chr19	58858387	0.247312	0.657258	1
ZNF497	chr19	58867504	0.417502	0.700067	1
MZF1	chr19	59073438	0.255102	0.67347	1
ZCCHC3	chr20	278227	0.408642	0.693004	1
SOX12	chr20	306568	0.594937	0.728903	1
TCF15	chr20	585234	0.774167	0.755	1
SRXN1	chr20	629357	0.428744	0.688406	1
SCRT2	chr20	644314	0.568182	0.733767	1
FAM110A	chr20	825447	0.46509	0.704955	1
RSPO4	chr20	940999	0.268085	0.646809	1
FKBP1A	chr20	1350672	0.23416	0.548209	0.873278
STK35	chr20	2082527	0.221587	0.605645	1
MRPS26	chr20	3026714	0.47411	0.679611	1
OXT	chr20	3052301	0.285714	0.722222	1
AVP	chr20	3063275	0.535354	0.727273	1
LZTS3	chr20	3145099	0.251858	0.677282	1
GFRA4	chr20	3640555	0.794444	0.736667	1
ADAM33	chr20	3649609	0.286036	0.662572	1
HSPA12B	chr20	3719321	0.236536	0.660844	1
PANK2	chr20	3869747	0.210158	0.544659	1
ADRA1D	chr20	4202169	0.40991	0.697898	1
CRLS1	chr20	5986892	0.334426	0.526776	1
LRRN4	chr20	6021667	0.206028	0.669366	1
BFSP1	chr20	17474718	0.231732	0.56006	1
OVOL2	chr20	18005279	0.30314	0.619565	1
INSM1	chr20	20348911	0.661448	0.755382	1
NKX2-4	chr20	21376548	0.674648	0.738967	0.997652
PAX1	chr20	21686350	0.207914	0.691482	1
FOXA2	chr20	22562487	0.216954	0.678879	1
THBD	chr20	23028413	0.396412	0.683449	1
CST3	chr20	23614552	0.55102	0.646259	1
VSX1	chr20	25052556	0.507976	0.645676	1
ID1	chr20	30193190	0.261179	0.666667	1
DUSP15	chr20	30449205	0.415254	0.617232	1
XKR7	chr20	30555978	0.227874	0.670115	1
CCM2L	chr20	30598257	0.377857	0.673759	1
NECAB3	chr20	32245634	0.343409	0.641478	1
C20orf144	chr20	32250151	0.698052	0.686147	1
ACTL10	chr20	32255303	0.380081	0.688347	1
E2F1	chr20	32264537	0.244076	0.64218	1
ASIP	chr20	32848180	0.260652	0.593985	1
MAP1LC3A	chr20	33137781	0.212919	0.576555	1
TP53INP2	chr20	33296543	0.291855	0.71644	1
MMP24	chr20	33814541	0.210402	0.582742	1
SCAND1	chr20	34541666	0.522689	0.695798	1
MROH8	chr20	35731089	0.214513	0.493635	1
VSTM2L	chr20	36531752	0.343089	0.673171	1
JPH2	chr20	42743435	0.363701	0.692198	1
KCNK15	chr20	43374551	0.298087	0.699899	1
KCNS1	chr20	43723510	0.300332	0.665117	1
DBNDD2	chr20	44035091	0.298999	0.58083	1
MMP9	chr20	44637565	0.229755	0.634181	1
CDH22	chr20	44803144	0.236228	0.661841	1
TP53RK	chr20	45315391	0.243438	0.574803	1
CEBPB	chr20	48807570	0.695912	0.731804	1
BCAS4	chr20	49411530	0.294118	0.648693	1
FAM210B	chr20	54934061	0.321244	0.576857	0.970639
RBM38	chr20	55966637	0.293853	0.673164	1
PMEPA1	chr20	56227108	0.258065	0.648617	1
APCDD1L	chr20	57035845	0.267264	0.685923	1
NPEPL1	chr20	57266820	0.388677	0.639949	1
PPP1R3D	chr20	58514086	0.315436	0.706935	1
TAF4	chr20	60551223	0.345209	0.639917	1
HRH3	chr20	60791061	0.205531	0.668161	1
RBBP8NL	chr20	60985933	0.395238	0.674687	1
GATA5	chr20	61039891	0.593384	0.703517	1
MRGBP	chr20	61427875	0.24065	0.580488	1
OGFR	chr20	61436211	0.381023	0.670108	0.918879
COL9A3	chr20	61448416	0.2309	0.714842	1
TCFL5	chr20	61473326	0.328533	0.605492	1
BHLHE23	chr20	61637400	0.717631	0.738292	1
NKAIN4	chr20	61872848	0.481659	0.596491	1
COL20A1	chr20	61926459	0.314656	0.66511	1
KCNQ2	chr20	62037996	0.225505	0.643468	1
EEF1A2	chr20	62119650	0.200431	0.62069	1
HELZ2	chr20	62190598	0.281638	0.672018	1
LIME1	chr20	62368902	0.446509	0.703829	1
SLC2A4RG	chr20	62371265	0.408699	0.712317	1
ABHD16B	chr20	62492893	0.580142	0.699291	1
SOX18	chr20	62679518	0.664299	0.755682	1
LKAAEAR1	chr20	62714737	0.838174	0.737206	1
OLIG2	chr21	34399170	0.508065	0.706452	1
OLIG1	chr21	34442552	0.799747	0.740178	1
RCAN1	chr21	35890381	0.297872	0.56383	1
CLIC6	chr21	36041687	0.628093	0.653081	1
RUNX1	chr21	36164431	0.260081	0.625	1
SIM2	chr21	38072046	0.233965	0.612245	1
SIK1	chr21	44836621	0.202381	0.639031	1
CSTB	chr21	45194082	0.222222	0.548821	1
RRP1	chr21	45209510	0.249278	0.595238	1
AIRE	chr21	45705889	0.258852	0.677656	1
C21orf2	chr21	45750080	0.296009	0.669623	1
FAM207A	chr21	46359972	0.345599	0.660895	0.903319
COL18A1	chr21	46825145	0.271381	0.689612	1
SLC19A1	chr21	46934889	0.219032	0.654279	1
FTCD	chr21	47556900	0.331181	0.654982	1
C21orf58	chr21	47721912	0.428311	0.651142	1
IL17RA	chr22	17565981	0.201653	0.636294	1
CECR6	chr22	17600280	0.561108	0.73711	1
PRODH	chr22	18900687	0.306156	0.628397	0.933167
GSC2	chr22	19136503	0.428218	0.732673	1
SLC25A1	chr22	19163642	0.354127	0.653551	1
C22orf39	chr22	19429166	0.405594	0.673659	1
CLDN5	chr22	19511121	0.274112	0.696701	1
GP1BB	chr22	19711092	0.983897	0.771336	1
TBX1	chr22	19747166	0.295177	0.664952	1
RIMBP3	chr22	20456381	0.217175	0.639634	0.333333
SCARF2	chr22	20779664	0.526245	0.721456	1
THAP7	chr22	21354168	0.356452	0.637634	1
P2RX6	chr22	21369463	0.284691	0.594269	0.946078
RIMBP3B	chr22	21738147	0.322104	0.639228	0.333333
RIMBP3C	chr22	21738147	0.322104	0.639228	0.333333
YDJC	chr22	21982706	0.548354	0.710905	1
SDF2L1	chr22	21996625	0.474474	0.659159	1
PPM1F	chr22	22277464	0.217216	0.629304	1
IGLL1	chr22	23915452	0.216511	0.638629	0.879024
CHCHD10	chr22	24108193	0.393333	0.72	1
DERL3	chr22	24177013	0.303178	0.632029	1
MIF	chr22	24236661	0.689655	0.658046	1
MN1	chr22	28146902	0.339078	0.68373	1
CCDC117	chr22	29168837	0.220238	0.514286	1
XBP1	chr22	29191162	0.248631	0.570646	1
EMID1	chr22	29602027	0.232357	0.659159	1
RHBDD3	chr22	29656048	0.378122	0.684754	1
GAS2L1	chr22	29704095	0.200645	0.687996	1
RASL10A	chr22	29709289	0.700163	0.718954	1
NEFH	chr22	29876251	0.288279	0.59778	0.940907
RNF215	chr22	30775588	0.317968	0.656632	1
SELM	chr22	31500955	0.27968	0.648402	1
INPP5J	chr22	31519000	0.319226	0.621863	1
PIK3IP1	chr22	31679069	0.432449	0.617424	1
C22orf24	chr22	32330103	0.307937	0.492063	1
MPST	chr22	37415877	0.402516	0.683438	1
KCTD17	chr22	37447779	0.326232	0.647137	1
SH3BP1	chr22	38035794	0.30698	0.639126	1
PDXP	chr22	38054789	0.478114	0.73064	1
GALR3	chr22	38219413	0.51897	0.72448	1
ANKRD54	chr22	38227949	0.361573	0.650055	1
MICALL1	chr22	38302429	0.21875	0.635031	1
POLR2F	chr22	38349794	0.27993	0.614437	1
SLC16A8	chr22	38474394	0.681848	0.707591	1
BAIAP2L2	chr22	38481306	0.264465	0.653459	1
MAFF	chr22	38609860	0.534707	0.698481	1
[truncated: 26 more rows]

## Sheet: NimbleGen
Gene	Chromosome	Start position	CCS score	GC Content	Mappability
SAMD11	chr1	861321	0.437655	0.692499	1
HES4	chr1	934438	0.729839	0.751344	1
AGRN	chr1	955552	0.219045	0.68524	0.998045
TTLL10	chr1	1114595	0.257908	0.648175	1
TNFRSF18	chr1	1138970	0.371808	0.686415	1
TNFRSF4	chr1	1146934	0.389089	0.697842	1
B3GALT6	chr1	1167658	0.993434	0.753535	1
FAM132A	chr1	1177927	0.319582	0.686469	1
SCNN1D	chr1	1216041	0.238274	0.667917	1
ACAP3	chr1	1228943	0.255689	0.643912	1
PUSL1	chr1	1244023	0.269737	0.66886	1
MXRA8	chr1	1288680	0.440609	0.682999	1
ANKRD65	chr1	1354479	0.560955	0.747655	1
TMEM88B	chr1	1361507	0.747967	0.75813	1
VWA1	chr1	1371128	0.56577	0.717489	1
MMP23B	chr1	1567597	0.505541	0.704177	0.571611
TMEM52	chr1	1849320	0.269841	0.671428	1
FAAP20	chr1	2116716	0.20695	0.634855	1
SKI	chr1	2160205	0.303358	0.680313	1
PLCH2	chr1	2399058	0.258289	0.645027	1
HES5	chr1	2460907	0.560878	0.702595	1
TPRG1L	chr1	3541636	0.242979	0.595849	1
LRRC47	chr1	3697651	0.258276	0.638699	1
AJAP1	chr1	4715485	0.275485	0.636731	1
ICMT	chr1	6285139	0.22807	0.548538	1
HES3	chr1	6304425	0.709447	0.693405	1
GPR153	chr1	6309397	0.364208	0.698907	1
HES2	chr1	6478932	0.808429	0.733717	1
ESPN	chr1	6485015	0.442495	0.687329	0.917934
KLHL21	chr1	6653424	0.45039	0.686176	1
FBXO2	chr1	11708750	0.228395	0.672278	1
KIAA2013	chr1	11980371	0.359055	0.665092	0.644357
AGMAT	chr1	15900145	0.256846	0.606232	1
FAM131C	chr1	16384931	0.211151	0.654804	0.66726
CROCC	chr1	17248513	0.33036	0.67889	0.951355
IFFO2	chr1	19235054	0.425032	0.640283	1
HTR6	chr1	19992246	0.206727	0.681784	1
FAM43B	chr1	20879466	0.64596	0.742424	1
PINK1	chr1	20960041	0.221649	0.627721	1
SH2D5	chr1	21048284	0.207154	0.669025	1
LDLRAD2	chr1	22138944	0.452381	0.669109	1
ID3	chr1	23885450	0.223611	0.638889	1
PITHD1	chr1	24105005	0.311321	0.517296	1
FAM110D	chr1	26487782	0.755515	0.727941	1
ZNF593	chr1	26496474	0.351852	0.646914	1
ZDHHC18	chr1	27153295	0.221508	0.633248	1
TRNP1	chr1	27320277	1	0.795322	1
AHDC1	chr1	27873814	0.215503	0.666043	1
IFI6	chr1	27992891	0.389688	0.635492	1
XKR8	chr1	28286580	0.246633	0.654882	1
OPRD1	chr1	29138895	0.207328	0.655943	1
TMEM200B	chr1	29447416	0.4329	0.718615	1
FAM167B	chr1	32713022	0.449187	0.664634	1
MARCKSL1	chr1	32800197	0.232993	0.634353	1
FAM229A	chr1	32827033	0.760417	0.734375	1
A3GALT2	chr1	33772366	0.499022	0.666667	1
DLGAP3	chr1	35331683	0.363854	0.667919	1
SFPQ	chr1	35650056	0.289077	0.572034	1
TFAP2E	chr1	36039178	0.383747	0.673439	1
COL8A2	chr1	36563169	0.64678	0.688447	1
EVA1B	chr1	36787895	0.865462	0.716867	1
MANEAL	chr1	38259854	0.429039	0.634644	1
YRDC	chr1	38269596	0.463095	0.65	1
C1orf122	chr1	38274076	0.834835	0.738739	1
POU3F1	chr1	38511059	0.588864	0.743363	0.992257
AKIRIN1	chr1	39457052	0.379965	0.552677	1
BMP8A	chr1	39957663	0.277916	0.667494	0.626137
BMP8B	chr1	40226090	0.276261	0.668321	0.640612
OXCT2	chr1	40235373	0.278461	0.629366	0.538486
KCNQ4	chr1	41249765	0.223898	0.646073	1
CITED4	chr1	41327244	1	0.781982	1
PPCS	chr1	42922236	0.258547	0.556624	1
C1orf50	chr1	43232982	0.225833	0.555	1
ARTN	chr1	44401328	0.783115	0.768559	1
TCTEX1D4	chr1	45271674	0.854354	0.731231	1
HPDL	chr1	45792820	0.247312	0.659498	1
ATPAF1	chr1	47101447	0.317235	0.547348	1
TAL1	chr1	47685391	0.538655	0.697791	1
FOXE3	chr1	47881987	0.710417	0.767708	1
FOXD2	chr1	47903807	0.731855	0.743952	0.956541
DMRTA2	chr1	50884336	0.901473	0.737262	1
DMRTB1	chr1	53925126	0.370262	0.693877	1
TTC22	chr1	55246915	0.567544	0.676023	1
JUN	chr1	59247746	0.25251	0.643574	1
FOXD3	chr1	63788729	0.572975	0.72486	0.981378
DDAH1	chr1	85787134	0.337995	0.548951	1
GFI1	chr1	92941585	0.278172	0.646966	1
GPR88	chr1	101004522	0.47046	0.732407	1
ALX3	chr1	110603354	0.276647	0.661822	1
PPM1J	chr1	113252784	0.221014	0.623188	1
NHLH2	chr1	116380585	0.377451	0.681373	1
ZNF697	chr1	120165327	0.276252	0.664835	1
LIX1L	chr1	145477158	0.287968	0.593688	1
MCL1	chr1	150549839	0.390977	0.607143	1
SEMA6C	chr1	151104959	0.286788	0.643394	1
RIIAD1	chr1	151694012	0.301075	0.480287	1
C2CD4D	chr1	151810403	0.693974	0.751412	1
CRCT1	chr1	152487859	0.833333	0.703333	1
LCE1D	chr1	152770270	0.47971	0.678261	0.908696
LOR	chr1	153233425	0.91853	0.749734	1
SNAPIN	chr1	153631219	0.347932	0.581509	1
NPR1	chr1	153651584	0.213814	0.60258	1
SLC27A3	chr1	153747832	0.22549	0.635659	1
UBE2Q1	chr1	154522913	0.255713	0.559496	1
MTX1	chr1	155178595	0.360814	0.636688	0.760528
MEX3A	chr1	156046364	0.256238	0.673705	1
HAPLN2	chr1	156593282	0.508798	0.684262	1
DUSP23	chr1	159750890	0.562914	0.664459	1
C1orf204	chr1	159807707	0.334746	0.627119	1
VSIG8	chr1	159824542	0.278715	0.632128	1
KCNJ9	chr1	160053820	0.200508	0.657361	1
NHLH1	chr1	160340521	0.412935	0.674129	1
FCRLB	chr1	161692462	0.239657	0.643247	1
C1orf226	chr1	162348703	0.200422	0.584388	1
ILDR2	chr1	166888591	0.324219	0.607292	1
CREG1	chr1	167511534	0.533937	0.598793	1
TOR3A	chr1	179051263	0.216918	0.587102	1
NPHS2	chr1	179520307	0.237847	0.543402	1
IER5	chr1	181058038	0.475102	0.724594	1
GPR25	chr1	200842165	0.687385	0.72744	1
C1orf106	chr1	200860626	0.280482	0.658309	0.901917
RNPEP	chr1	201951794	0.228879	0.582181	1
KISS1	chr1	204159611	0.752998	0.673861	1
SLC45A3	chr1	205628361	0.219314	0.638989	1
RASSF5	chr1	206680935	0.331881	0.608569	1
G0S2	chr1	209849029	0.339744	0.669872	1
NENF	chr1	212606285	0.34104	0.626204	1
BATF3	chr1	212860132	0.234375	0.617188	1
C1orf115	chr1	220863744	0.621212	0.701632	1
HLX	chr1	221053199	0.236861	0.64611	1
CCDC185	chr1	223566817	0.300214	0.642094	1
LEFTY1	chr1	226074426	0.338783	0.69119	0.76158
LEFTY2	chr1	226125140	0.290645	0.689373	0.76158
MIXL1	chr1	226411382	0.543568	0.652835	1
JMJD4	chr1	227920092	0.287356	0.627155	1
GJC2	chr1	228345459	0.443939	0.724242	1
IBA57	chr1	228353517	0.318394	0.686274	1
TRIM11	chr1	228582405	0.320185	0.673774	1
HIST3H2A	chr1	228645125	0.220102	0.676845	1
RNF187	chr1	228675189	0.550847	0.710452	1
RHOU	chr1	228871489	0.207207	0.593308	1
CCSAP	chr1	229460981	0.451415	0.602706	1
ABCB10	chr1	229653925	0.233198	0.562923	0.975079
FAM89A	chr1	231155608	0.524324	0.688288	1
TRIM67	chr1	231298715	0.212798	0.633078	1
EGLN1	chr1	231502156	0.412568	0.608118	0.99961
KIAA1804	chr1	233463774	0.258759	0.570556	1
IRF2BP2	chr1	234742882	0.468254	0.675737	1
FMN2	chr1	240255409	0.211066	0.583478	0.957825
C1orf229	chr1	247274812	0.784314	0.7493	1
ZNF672	chr1	249141473	0.375644	0.680648	1
FAM110C	chr2	41607	0.560041	0.721532	1
FAM150B	chr2	280146	0.551198	0.638344	1
ADI1	chr2	3502733	0.222222	0.557407	1
SOX11	chr2	5832853	0.479638	0.680241	1
CMPK2	chr2	6980700	0.48966	0.639586	1
CYS1	chr2	10198979	0.666667	0.779874	1
PQLC3	chr2	11295672	0.229904	0.5209	1
NTSR2	chr2	11798604	0.502433	0.652879	1
FAM84A	chr2	14774103	0.278157	0.667804	1
MYCN	chr2	16080708	0.402778	0.66336	1
RDH14	chr2	18736456	0.388724	0.563798	1
GDF7	chr2	20866999	0.6068	0.727273	1
POMC	chr2	25383949	0.35804	0.678392	1
GAREML	chr2	26396089	0.357905	0.680381	1
KCNK3	chr2	26915743	0.25865	0.672573	1
CENPA	chr2	27009064	0.236407	0.602837	1
EMILIN1	chr2	27301933	0.320223	0.670928	1
UCN	chr2	27530388	0.752	0.728	1
FEZ2	chr2	36780305	0.232721	0.491689	1
CYP1B1	chr2	38297864	0.24	0.613771	1
ARHGEF33	chr2	39146588	0.204591	0.53967	1
TMEM178A	chr2	39893114	0.447427	0.608501	1
PKDCC	chr2	42275339	0.366734	0.676788	1
KCNG3	chr2	42671073	0.289474	0.572845	1
ZFP36L2	chr2	43451457	0.284175	0.712458	1
SIX3	chr2	45169243	0.232232	0.67968	1
KCNK12	chr2	47748045	0.653906	0.709977	1
FIGLA	chr2	71004498	0.35	0.554546	1
VAX2	chr2	71127751	0.285223	0.676976	1
SPR	chr2	73114561	0.386768	0.632316	1
EMX1	chr2	73144981	0.783505	0.701031	1
RAB11FIP5	chr2	73302648	0.24949	0.647809	1
NOTO	chr2	73429794	0.505291	0.649471	1
FBXO41	chr2	73486109	0.203196	0.679604	1
EGR4	chr2	73518584	0.309887	0.69322	1
INO80B	chr2	74682243	0.456459	0.640191	1
TLX2	chr2	74741933	0.602924	0.707602	1
HTRA2	chr2	74757133	0.294481	0.599855	1
ATOH8	chr2	85981312	0.531483	0.681963	1
CD8A	chr2	87013042	0.240819	0.649717	1
FOXI3	chr2	88747725	0.311807	0.671949	0.999604
RPIA	chr2	88991216	0.263355	0.574786	1
TEKT4	chr2	95537324	0.22974	0.637615	0.993119
DUSP2	chr2	96809561	0.381967	0.68306	1
TMEM127	chr2	96919545	0.291492	0.617852	1
NEURL3	chr2	97163980	0.555085	0.670702	1
CNNM3	chr2	97482014	0.411017	0.680791	1
KIAA1211L	chr2	99410994	0.355832	0.663551	1
LONRF2	chr2	100900759	0.299779	0.566446	1
CNOT11	chr2	101869426	0.274951	0.541422	1
RNF149	chr2	101893699	0.252534	0.543919	1
CREG2	chr2	101967384	0.308133	0.621993	1
POU3F3	chr2	105471968	0.608782	0.739188	0.993014
SOWAHC	chr2	110372066	0.573511	0.686945	1
EN1	chr2	119600513	0.502969	0.698898	1
C1QL2	chr2	119914377	0.465278	0.670139	1
INHBB	chr2	121103764	0.384193	0.666949	1
SFT2D3	chr2	128459102	0.927469	0.774691	1
MZT2B	chr2	130939855	0.284067	0.708595	0.766247
PTPN18	chr2	131113680	0.231381	0.637021	1
CFC1B	chr2	131279057	0.21689	0.662202	0.5
TMEM163	chr2	135214286	0.232184	0.595402	1
TBR1	chr2	162272921	0.304783	0.610542	1
SP5	chr2	171572022	0.736842	0.727653	0.996659
SP9	chr2	175199820	0.633333	0.716152	0.997251
EVX2	chr2	176944834	0.381551	0.697415	1
HOXD13	chr2	176957618	0.392442	0.63469	1
HOXD12	chr2	176964529	0.215087	0.650873	1
HOXD11	chr2	176972083	0.540315	0.689282	1
HOXD9	chr2	176987496	0.527384	0.670444	1
HOXD8	chr2	176995094	0.428326	0.597477	1
HOXD1	chr2	177053529	0.594225	0.652482	1
C2orf69	chr2	200776161	0.253022	0.464594	1
FAM117B	chr2	203499910	0.339548	0.5887	1
FZD5	chr2	208631705	0.265358	0.675768	1
IGFBP2	chr2	217498246	0.453988	0.695296	1
IGFBP5	chr2	217541473	0.411477	0.638583	1
GPBAR1	chr2	219127447	0.296073	0.666667	1
WNT6	chr2	219724760	0.650729	0.712204	1
WNT10A	chr2	219745717	0.444179	0.665869	1
CDK5R2	chr2	219824542	0.400362	0.718297	1
FEV	chr2	219846388	0.475593	0.709903	1
SPEG	chr2	220299699	0.352424	0.670382	1
CHPF	chr2	220404104	0.252148	0.671392	1
TMEM198	chr2	220409449	0.213758	0.652816	1
OBSL1	chr2	220415556	0.227424	0.664333	1
C2orf72	chr2	231902280	0.713964	0.752253	1
ECEL1	chr2	233344862	0.25	0.637887	1
EFHD1	chr2	233470869	0.282639	0.638889	1
C2orf82	chr2	233735051	0.5	0.721311	1
GBX2	chr2	237074556	0.311843	0.670487	1
ASB18	chr2	237103514	0.550678	0.663812	1
ESPNL	chr2	239009060	0.301856	0.691849	1
HES6	chr2	239147467	0.848148	0.708148	1
MYEOV2	chr2	241065979	0.204456	0.572739	1
DUSP28	chr2	241500101	0.740113	0.730697	1
C2orf54	chr2	241826486	0.210489	0.658398	1
BOK	chr2	242498898	0.344288	0.683881	1
DTYMK	chr2	242615541	0.203443	0.580595	1
GAL3ST2	chr2	242716370	0.258145	0.670844	1
NEU4	chr2	242752523	0.451143	0.697852	1
IL17RE	chr3	9944299	0.262736	0.62217	1
PRRT3	chr3	9987910	0.411745	0.672776	1
VHL	chr3	10183531	0.260125	0.615265	1
SYN2	chr3	12046025	0.22409	0.590408	1
TIMP4	chr3	12195014	0.205926	0.545185	1
IQSEC1	chr3	12940888	0.209841	0.624023	1
EOMES	chr3	27758560	0.320349	0.577904	1
CMTM7	chr3	32433398	0.301136	0.600379	1
CMTM6	chr3	32525451	0.25	0.461956	1
TRIM71	chr3	32859572	0.281933	0.640967	1
CRTAP	chr3	33155569	0.390547	0.570481	1
ZBTB47	chr3	42699847	0.24363	0.632096	1
TMEM42	chr3	44903416	0.4	0.6125	1
TMEM158	chr3	45266616	0.768549	0.772979	1
ARIH2OS	chr3	48955709	0.42669	0.649485	1
P4HTM	chr3	49027689	0.209811	0.62175	1
GPX1	chr3	49394820	0.2793	0.660579	0.819635
SEMA3B	chr3	50306672	0.246466	0.653269	1
NAT6	chr3	50334033	0.226537	0.625674	1
TUSC2	chr3	50363551	0.438438	0.618619	1
RASSF1	chr3	50368011	0.211506	0.633672	1
RBM15B	chr3	51428830	0.308268	0.651328	1
GPR62	chr3	51989668	0.820235	0.738934	1
SPCS1	chr3	52740061	0.240196	0.556862	1
EIF4E3	chr3	71733832	0.260741	0.548148	1
GPR27	chr3	71803200	0.772181	0.744917	1
PROK2	chr3	71821874	0.246154	0.528205	1
GXYLT2	chr3	72937384	0.206456	0.547297	1
PDZRN3	chr3	73432515	0.204467	0.612621	1
CPOX	chr3	98299526	0.249817	0.570696	1
LRRC58	chr3	120050046	0.34991	0.546595	1
HACD2	chr3	123213734	0.201307	0.467974	1
ZXDC	chr3	126157217	0.217964	0.627565	1
CHST13	chr3	126243175	0.703704	0.716374	1
EFCC1	chr3	128720471	0.520868	0.693934	1
GP9	chr3	128780582	0.410112	0.702247	1
H1FX	chr3	129034103	0.286604	0.668224	1
H1FOO	chr3	129262061	0.278578	0.6244	1
CDV3	chr3	133292888	0.302648	0.534678	0.996217
FOXL2	chr3	138664433	0.616269	0.72237	1
FOXL2NB	chr3	138666206	0.391098	0.647727	1
PRR23A	chr3	138724309	0.277778	0.680399	0.976904
PRR23B	chr3	138738705	0.276316	0.680451	0.976817
PRR23C	chr3	138762673	0.247148	0.678074	1
SPSB4	chr3	140784946	0.385036	0.688564	1
C3orf58	chr3	143691174	0.323129	0.568405	1
TSC22D2	chr3	150127137	0.3137	0.61417	1
PTX3	chr3	157154722	0.350785	0.56719	1
RARRES1	chr3	158415466	0.306667	0.53	1
C3orf80	chr3	159943422	0.563172	0.737903	1
SOX2	chr3	181430148	0.25891	0.658281	0.988994
MAP6D1	chr3	183535143	0.668333	0.698333	1
HES1	chr3	193854169	0.300712	0.627521	1
GP5	chr3	194117328	0.465835	0.632204	1
FAM43A	chr3	194407555	0.485456	0.685535	1
XXYLT1	chr3	194790443	0.486464	0.649746	1
TNK2	chr3	195591051	0.298658	0.669921	1
FBXO45	chr3	196295855	0.206156	0.571428	1
ATP5I	chr4	666288	0.238095	0.538095	1
MFSD7	chr4	675746	0.222816	0.652407	1
IDUA	chr4	980872	0.289501	0.686544	1
SPON2	chr4	1161259	0.358936	0.674699	1
FAM53A	chr4	1643019	0.522139	0.669173	1
SLBP	chr4	1695323	0.216482	0.517835	1
C4orf48	chr4	2043721	0.829457	0.75969	1
NAT8L	chr4	2061238	0.441144	0.711771	1
TNIP2	chr4	2743983	0.216667	0.630233	1
MSANTD1	chr4	3250949	0.311231	0.645161	1
DOK7	chr4	3465102	0.251155	0.674588	1
ADRA2C	chr4	3768333	0.292279	0.711765	1
MSX1	chr4	4861626	0.742325	0.702851	1
BLOC1S4	chr4	6717936	0.686544	0.695719	1
HTRA3	chr4	8271695	0.282673	0.636564	1
GPR78	chr4	8582709	0.22619	0.673077	1
HMX1	chr4	8869418	0.776504	0.765043	1
NKX3-2	chr4	13543616	0.642712	0.707441	1
CPEB2	chr4	15004297	0.258567	0.520768	1
SOD3	chr4	24801143	0.885714	0.737143	1
BEND4	chr4	42119534	0.203115	0.572586	1
KCTD8	chr4	44176806	0.409986	0.594937	1
SLC10A4	chr4	48485578	0.278539	0.576103	1
ZAR1	chr4	48492308	0.755294	0.697255	1
GSX2	chr4	54966511	0.229508	0.656831	1
TMEM165	chr4	56262356	0.212308	0.486154	1
NMU	chr4	56465312	0.212381	0.495238	1
SPINK2	chr4	57676150	0.354955	0.520721	1
IGFBP7	chr4	57897482	0.404651	0.636046	1
GRSF1	chr4	71690035	0.247401	0.519057	1
COX18	chr4	73923830	0.244395	0.530045	1
CXCL2	chr4	74963472	0.308642	0.608025	0.938272
SOWAHB	chr4	77816620	0.300798	0.623846	1
PRDM8	chr4	81121234	0.54058	0.655555	1
COQ2	chr4	84185351	0.286335	0.530016	1
NKX6-1	chr4	85414441	0.53442	0.677536	1
PKD2	chr4	88928885	0.204678	0.517028	1
PYURF	chr4	89443038	0.310145	0.591305	1
C4orf32	chr4	113066736	0.383459	0.558897	1
NEUROG2	chr4	113435812	0.238095	0.689866	1
FGF2	chr4	123747930	0.459631	0.649365	1
PGRMC2	chr4	129192470	0.44422	0.608871	1
CPE	chr4	166300373	0.214535	0.518519	1
SAP30	chr4	174292333	0.3273	0.544495	0.972851
HAND2	chr4	174448427	0.367737	0.66055	1
LRRC14B	chr5	191653	0.287241	0.662564	1
NKD2	chr5	1009172	0.474189	0.674779	1
TERT	chr5	1253842	0.251397	0.660783	1
IRX4	chr5	1878082	0.450962	0.696795	0.983301
IRX2	chr5	2747677	0.475636	0.713983	0.972775
IRX1	chr5	3596219	0.290714	0.698545	0.98256
SRD5A1	chr5	6633689	0.375641	0.534615	0.996154
ANKRD33B	chr5	10564579	0.460606	0.70101	1
MARCH11	chr5	16067579	0.444169	0.611249	1
FAM134B	chr5	16474849	0.209287	0.499019	1
BASP1	chr5	17275325	0.585526	0.692982	1
SNX18	chr5	53813782	0.285381	0.617936	1
CCNO	chr5	54527202	0.234093	0.669516	1
FOXD1	chr5	72742791	0.512178	0.751433	0.956901
ZBED3	chr5	76372998	0.995582	0.790869	1
OTP	chr5	76926088	0.560451	0.690574	1
GPR150	chr5	94955979	0.869075	0.739705	1
FAM174A	chr5	99871234	0.321117	0.612566	1
FBXL17	chr5	107197420	0.47151	0.592118	1
LOX	chr5	121402437	0.306619	0.586922	1
PRDM6	chr5	122425709	0.314318	0.623042	1
LMNB1	chr5	126113200	0.203861	0.507098	1
CHSY3	chr5	129240522	0.240091	0.522084	1
CCNI2	chr5	132083187	0.369509	0.60379	1
SOWAHA	chr5	132149313	0.614848	0.720606	1
SHROOM1	chr5	132158487	0.343494	0.666276	1
PCBD2	chr5	134240829	0.21374	0.503817	1
NEUROG1	chr5	134870666	0.273109	0.693277	1
CXCL14	chr5	134907542	0.270833	0.610119	1
PROB1	chr5	138727722	0.387467	0.698491	1
NRG2	chr5	139227501	0.465288	0.658194	1
PURA	chr5	139493766	0.288442	0.664603	1
EIF4EBP3	chr5	139927322	0.20132	0.60396	1
SRA1	chr5	139930284	0.219977	0.594688	1
DND1	chr5	140050877	0.271619	0.660754	0.896526
SPRY4	chr5	141693773	0.257482	0.641898	1
IL17B	chr5	148753931	0.219153	0.633517	1
CDX1	chr5	149546439	0.557644	0.696742	1
SAP30L	chr5	153826164	0.36413	0.541666	1
HAND1	chr5	153855365	0.25	0.652777	1
LSM11	chr5	157170758	0.409511	0.618652	1
ADRA1B	chr5	159343912	0.322084	0.636959	1
TLX3	chr5	170736369	0.31621	0.681507	1
NEURL1B	chr5	172068409	0.7503	0.721822	1
DUSP1	chr5	172195764	0.332428	0.625	1
NKX2-5	chr5	172659571	0.288113	0.673321	1
BOD1	chr5	173035267	0.404437	0.587031	1
MSX2	chr5	174151662	0.455224	0.626866	0.940299
THOC3	chr5	175386971	0.252841	0.535985	0.544034
GPRIN1	chr5	176023808	0.255864	0.625702	1
MXD3	chr5	176734119	0.280802	0.65616	1
PFN3	chr5	176827163	0.625604	0.714976	1
PRR7	chr5	176882068	0.615758	0.707879	1
HNRNPAB	chr5	177631838	0.209209	0.555556	1
LTC4S	chr5	179221081	0.471302	0.704194	1
TRIM7	chr5	180622165	0.403684	0.656401	1
HUS1B	chr6	656107	0.272999	0.611708	1
FOXQ1	chr6	1312939	0.663366	0.764026	1
FOXF2	chr6	1390182	0.575281	0.705618	1
FOXC1	chr6	1610680	0.599278	0.719615	0.984958
WRNIP1	chr6	2765856	0.340841	0.615616	1
PXDC1	chr6	3723852	0.3125	0.543103	1
PPP1R3G	chr6	5085719	0.723305	0.726091	1
BMP6	chr6	7727188	0.352205	0.613562	1
NOL7	chr6	13615590	0.217054	0.509044	1
MCUR1	chr6	13791040	0.384259	0.552778	1
FAM8A1	chr6	17600640	0.573269	0.594203	1
NHLRC1	chr6	18121649	0.272727	0.600168	1
ID4	chr6	19837985	0.296296	0.730452	1
SOX4	chr6	21594765	0.614035	0.704561	1
HDGFL1	chr6	22569804	0.486772	0.681217	1
KAAG1	chr6	24357867	0.32549	0.658824	1
ALDH5A1	chr6	24495224	0.214936	0.560413	1
TRIM27	chr6	28871846	0.510328	0.589307	1
OR2B3	chr6	29054083	0.278662	0.438429	1
OR2J2	chr6	29141412	0.268371	0.452609	0.940007
MAS1L	chr6	29454542	0.616535	0.497801	1
GABBR1	chr6	29571319	0.65471	0.613656	1
HLA-F	chr6	29691240	0.813916	0.618123	0.961975
HLA-G	chr6	29795621	0.854962	0.613232	0.945886
HLA-A	chr6	29910330	0.940443	0.642659	1
PPP1R11	chr6	30035187	1	0.652174	1
RNF39	chr6	30038887	0.947458	0.681356	1
TRIM40	chr6	30104813	0.410543	0.552716	1
TRIM10	chr6	30121464	0.36039	0.58658	1
TRIM26	chr6	30153652	1	0.627706	1
TRIM39-RPP21	chr6	30297094	0.643713	0.586826	1
RPP21	chr6	30312948	0.948029	0.630824	1
HLA-E	chr6	30457308	0.702899	0.57971	1
GNL1	chr6	30513848	0.520419	0.613687	1
PRR3	chr6	30525121	0.299065	0.542056	1
ABCF1	chr6	30539264	0.378511	0.525281	1
PPP1R10	chr6	30569325	0.461455	0.537455	1
MRPS18B	chr6	30585642	0.215426	0.515958	1
ATAT1	chr6	30594662	0.694118	0.609804	1
C6orf136	chr6	30615008	0.693573	0.641928	1
DHX16	chr6	30621018	0.603943	0.578256	1
NRM	chr6	30656437	0.784067	0.607967	1
MDC1	chr6	30668241	0.562906	0.551052	0.998853
TUBB	chr6	30688283	0.733632	0.564125	0.69148
FLOT1	chr6	30695892	1	0.659701	1
IER3	chr6	30711712	0.708812	0.636015	1
DDR1	chr6	30852996	0.331265	0.624344	1
VARS2	chr6	30882188	0.352246	0.580378	1
MUC21	chr6	30951735	0.322292	0.597135	0.971799
C6orf15	chr6	31079157	0.309886	0.596959	1
CDSN	chr6	31083801	0.374224	0.610248	1
CCHCR1	chr6	31110368	0.339637	0.606657	1
TCF19	chr6	31127246	0.97479	0.676471	1
HLA-C	chr6	31236945	0.610987	0.627803	0.980568
HLA-B	chr6	31322259	0.779214	0.63909	0.981041
MICA	chr6	31371409	0.335756	0.546512	0.947674
MICB	chr6	31465970	0.305732	0.518047	0.97983
DDX39B	chr6	31498210	0.604569	0.523726	1
ATP6V1G2	chr6	31513184	0.612045	0.613445	1
NFKBIL1	chr6	31515471	0.405405	0.572072	1
LTA	chr6	31540519	0.290557	0.583535	1
TNF	chr6	31543518	0.918103	0.633621	1
LST1	chr6	31555076	0.830357	0.580357	1
NCR3	chr6	31556843	0.491489	0.6	1
AIF1	chr6	31583106	0.32337	0.5	1
PRRC2A	chr6	31590566	0.519886	0.613068	1
BAG6	chr6	31606907	0.509178	0.585794	1
GPANK1	chr6	31630042	0.602236	0.603834	1
ABHD16A	chr6	31654988	0.501686	0.583474	1
LY6G6F	chr6	31674683	0.347477	0.573395	1
LY6G6D	chr6	31683132	0.551339	0.598214	1
C6orf25	chr6	31691160	0.854991	0.647834	1
CLIC1	chr6	31698618	0.569378	0.523924	1
MSH5	chr6	31708243	0.428134	0.544959	1
SAPCD1	chr6	31730831	0.289007	0.521277	1
VWA7	chr6	31733370	0.553888	0.622101	1
VARS	chr6	31745370	0.468254	0.569758	1
HSPA1L	chr6	31777823	0.245849	0.508302	0.979647
HSPA1A	chr6	31783533	0.75969	0.658915	0.465116
HSPA1B	chr6	31795727	0.946565	0.648855	0.465649
NEU1	chr6	31827495	0.644809	0.601093	1
SLC44A4	chr6	31831403	0.424977	0.539799	1
EHMT2	chr6	31847860	0.470411	0.609829	1
ZBTB12	chr6	31867702	0.583193	0.630252	0.951261
C2	chr6	31868843	0.542506	0.591722	0.999441
CFB	chr6	31913998	0.219828	0.47931	1
NELFE	chr6	31920077	0.531842	0.581756	1
SKIV2L	chr6	31926969	0.396698	0.57155	1
DXO	chr6	31937653	0.410999	0.577424	1
STK19	chr6	31939773	0.865044	0.663717	0.949115
C4B	chr6	31949884	0.2308	0.576802	0.55002
C4B_2	chr6	31949884	0.2308	0.576802	0.55002
CYP21A2	chr6	31973465	0.298981	0.592299	0.597395
TNXB	chr6	31976390	0.73084	0.653282	0.933367
ATF6B	chr6	32083515	0.208807	0.595171	1
FKBPL	chr6	32096507	0.234664	0.559883	1
PPT2	chr6	32121403	0.494429	0.523677	1
EGFL8	chr6	32133942	0.675	0.614706	1
RNF5	chr6	32146288	0.594595	0.563707	0.938224
AGER	chr6	32148919	0.23622	0.598426	1
PBX2	chr6	32154158	0.795632	0.592824	0.805772
GPSM3	chr6	32159142	0.962656	0.66805	1
NOTCH4	chr6	32163213	0.557153	0.629044	1
HLA-DRB5	chr6	32485515	0.754972	0.572443	0.994318
HLA-DRB1	chr6	32546867	0.577922	0.607143	1
HLA-DQA1	chr6	32605235	0.783988	0.519638	1
HLA-DQB1	chr6	32628012	1	0.589239	0.941601
HLA-DQA2	chr6	32709220	0.353659	0.585366	1
TAP2	chr6	32790065	0.290268	0.560403	1
PSMB8	chr6	32808735	0.3125	0.547619	1
HLA-DMB	chr6	32902747	0.429825	0.557895	1
BRD2	chr6	32940675	0.462462	0.558559	1
HLA-DOA	chr6	32974614	1	0.625	1
COL11A2	chr6	33131454	0.654777	0.645435	1
RXRB	chr6	33162458	1	0.673387	1
SLC39A7	chr6	33169022	0.268126	0.581396	1
RING1	chr6	33176599	0.611984	0.616896	1
VPS52	chr6	33218617	0.221547	0.545857	1
RPS18	chr6	33239896	0.241228	0.526316	0.967836
B3GALT4	chr6	33245196	0.698329	0.639402	1
RGL2	chr6	33259878	0.313839	0.603685	1
TAPBP	chr6	33269536	0.689587	0.620825	1
ZBTB22	chr6	33282788	0.439633	0.614698	1
DAXX	chr6	33286519	0.380805	0.557718	1
KIFC1	chr6	33359762	0.222057	0.579129	1
LEMD2	chr6	33740404	0.446429	0.640873	1
MTCH1	chr6	36936678	0.219231	0.609402	1
C6orf132	chr6	42071498	0.278385	0.643398	1
C6orf226	chr6	42858220	0.460784	0.69281	1
SRF	chr6	43139394	0.335953	0.650949	1
DNPH1	chr6	43193470	0.51594	0.667786	1
TTBK1	chr6	43214398	0.266211	0.657802	1
LRRC73	chr6	43474975	0.255521	0.638275	1
VEGFA	chr6	43738443	0.339017	0.622522	1
C6orf223	chr6	43968356	0.233161	0.650259	1
NFKBIE	chr6	44226955	0.30173	0.661344	1
TMEM151B	chr6	44238479	0.392122	0.703116	1
B3GAT2	chr6	71571365	0.209877	0.624486	1
MB21D1	chr6	74134949	0.303378	0.502231	1
RIPPLY2	chr6	84563135	0.245478	0.5323	1
AKIRIN2	chr6	88385314	0.383987	0.513072	1
PNRC1	chr6	89790613	0.309959	0.576219	1
PM20D2	chr6	89855863	0.354691	0.526316	1
POU3F2	chr6	99282749	0.518393	0.686937	1
PRDM13	chr6	100054910	0.472693	0.685499	1
SOBP	chr6	107811820	0.251526	0.620137	1
OSTM1	chr6	108365988	0.228358	0.503483	1
FOXO3	chr6	108882411	0.212413	0.609298	0.603363
GPR6	chr6	110299978	0.205962	0.663957	1
METTL24	chr6	110567148	0.288828	0.569482	1
MARCKS	chr6	114178921	0.897898	0.744744	1
FAM26F	chr6	116782583	0.354958	0.574895	1
FAM162B	chr6	117073759	0.351738	0.582822	1
VGLL2	chr6	117586926	0.477987	0.680293	1
NUS1	chr6	117996833	0.283447	0.538549	0.678099
SOGA3	chr6	127794425	0.261955	0.618495	1
PERP	chr6	138413178	0.32732	0.587629	0.982818
EPM2A	chr6	145946830	0.278265	0.579922	1
SAMD5	chr6	147830064	0.270115	0.676245	1
ZC3H12D	chr6	149771818	0.393939	0.683081	1
LRP11	chr6	150141684	0.407851	0.632735	1
ZDHHC14	chr6	157803053	0.217451	0.576687	1
TMEM181	chr6	158957478	0.224307	0.524198	1
SLC22A3	chr6	160769451	0.256732	0.540993	1
PRR18	chr6	166720742	0.92286	0.777027	1
DACT2	chr6	168694573	0.232903	0.677419	1
C6orf120	chr6	170102555	0.305556	0.645833	1
PDCD2	chr6	170886646	0.265977	0.526316	0.991071
FAM20C	chr7	193199	0.262393	0.651852	1
DNAAF5	chr7	766357	0.231698	0.660436	1
CYP2W1	chr7	1022847	0.211473	0.688391	1
UNCX	chr7	1272653	0.733396	0.763784	1
ELFN1	chr7	1784232	0.253317	0.684761	1
EIF3B	chr7	2394556	0.20409	0.553783	1
LFNG	chr7	2552288	0.304869	0.664785	1
RADIL	chr7	4839008	0.209418	0.669455	1
TNRC18	chr7	5347736	0.3591	0.684181	0.939261
FSCN1	chr7	5632567	0.409244	0.659244	0.930162
USP42	chr7	6150764	0.253354	0.551506	1
GRID2IP	chr7	6537404	0.378713	0.659241	1
ZNF853	chr7	6655805	0.312121	0.65202	1
GLCCI1	chr7	8008981	0.277981	0.577859	1
TWIST1	chr7	19156335	0.447455	0.714286	1
SP8	chr7	20823908	0.643746	0.712508	1
NFE2L3	chr7	26192118	0.273381	0.501199	0.86187
HOXA3	chr7	27147533	0.277402	0.667417	1
HOXA4	chr7	27168843	0.591381	0.693666	1
HOXA9	chr7	27203221	0.233211	0.619048	1
HOXA10	chr7	27211517	0.621982	0.681099	1
HOXA13	chr7	27237816	0.473008	0.684662	1
EVX1	chr7	27282649	0.471814	0.699346	1
TRIL	chr7	28995226	0.445585	0.696099	1
PRR15	chr7	29605945	0.835897	0.676923	1
WIPF3	chr7	29874340	0.380014	0.64532	1
ZNRF2	chr7	30324973	0.643347	0.647462	0.993827
RP9	chr7	33134845	0.228228	0.495495	0.858108
EPDR1	chr7	37960541	0.398519	0.580741	1
CDK13	chr7	39990240	0.266961	0.521326	1
MPLKIP	chr7	40172657	0.412037	0.592593	1
MRPS24	chr7	43906297	0.213294	0.599206	1
URGCP-MRPS24	chr7	43908584	0.249249	0.573573	1
PURB	chr7	44924008	0.34345	0.674121	1
IGFBP1	chr7	45928251	0.248718	0.6	1
IGFBP3	chr7	45954418	0.470917	0.645414	1
VWC2	chr7	49815031	0.34816	0.663599	1
NUPR1L	chr7	56183713	0.204082	0.690476	1
FZD9	chr7	72848337	0.214809	0.677365	1
MLXIPL	chr7	73008194	0.262016	0.641657	1
VPS37D	chr7	73082288	0.729497	0.718254	1
WBSCR16	chr7	74442135	0.232258	0.593549	0.708961
SRRM3	chr7	75864384	0.627996	0.716471	1
HSPB1	chr7	75932029	0.598347	0.684298	0.9
SSC4D	chr7	76019375	0.302662	0.670718	1
GATAD1	chr7	92077043	0.264198	0.528395	1
BHLHA15	chr7	97841621	0.420677	0.702317	1
BRI3	chr7	97911107	0.330233	0.627907	0.983721
NPTX2	chr7	98246773	0.371142	0.657407	1
MBLAC1	chr7	99725018	0.361423	0.725343	1
GPC2	chr7	99767852	0.201724	0.646552	1
MEPCE	chr7	100027641	0.271739	0.629469	1
PPP1R35	chr7	100032982	0.362861	0.691601	1
TSC22D4	chr7	100064581	0.409512	0.66835	1
NYAP1	chr7	100082934	0.37312	0.686857	1
MOSPD3	chr7	100210414	0.228814	0.637006	1
TRIP6	chr7	100465119	0.33508	0.654088	1
UFSP1	chr7	100486463	0.254079	0.648019	1
VGF	chr7	100806276	0.537067	0.714827	1
NAT16	chr7	100815359	0.396847	0.681982	1
SH2B2	chr7	101928449	0.429864	0.693439	1
ALKBH4	chr7	102097840	0.276128	0.665566	1
CCDC71L	chr7	106300634	0.624294	0.74435	1
PRKAR2B	chr7	106685352	0.244232	0.488465	1
MDFIC	chr7	114562471	0.296564	0.577758	1
PRRT4	chr7	127990909	0.564074	0.699259	1
KLF14	chr7	130417888	0.562757	0.721193	1
ZC3HAV1L	chr7	138711289	0.404208	0.575858	1
KLRG2	chr7	139138332	0.7	0.703252	1
CLEC2L	chr7	139208673	0.294574	0.663566	1
ZNF282	chr7	148892681	0.244544	0.652778	1
ZNF783	chr7	148959424	0.412801	0.667285	0.991445
ZNF746	chr7	149171474	0.209236	0.654799	0.897833
ATP6V0E2	chr7	149571007	0.290761	0.661685	1
REPIN1	chr7	150066800	0.279307	0.681343	1
ZNF775	chr7	150085558	0.511772	0.724907	1
GIMAP1	chr7	150416135	0.2443	0.657981	1
KCNH2	chr7	150642452	0.273582	0.656389	0.996734
ATG9B	chr7	150712983	0.250721	0.652848	1
TMUB1	chr7	150778635	0.237517	0.65722	1
GBX1	chr7	150845675	0.415751	0.662088	1
WDR86	chr7	151078413	0.384391	0.690007	1
EN2	chr7	155251072	0.637725	0.702595	1
SHH	chr7	155595593	0.485241	0.673146	1
MNX1	chr7	156798213	0.706582	0.741475	1
DNAJB6	chr7	157151266	0.20374	0.5	0.908957
TDRP	chr8	441571	0.222222	0.566309	1
KBTBD11	chr8	1949358	1	0.768697	1
CLDN23	chr8	8559908	0.486917	0.70876	1
XKR6	chr8	10755461	0.395898	0.619937	1
GATA4	chr8	11565821	0.463506	0.688488	1
LONRF1	chr8	12580604	0.30902	0.515322	1
FGF20	chr8	16850580	0.449686	0.56761	1
MICU3	chr8	16884788	0.239171	0.457627	1
NKX3-1	chr8	23538733	0.405674	0.639716	1
ZNF703	chr8	37553497	0.642978	0.722504	1
ADGRA2	chr8	37654786	0.268235	0.667165	1
EIF4EBP1	chr8	37888091	0.406162	0.638655	1
HTRA4	chr8	38831782	0.262404	0.557652	1
CEBPD	chr8	48649872	0.67716	0.749383	1
FAM150A	chr8	53451002	0.487179	0.576923	1
NPBWR1	chr8	53852467	0.317629	0.668693	1
SOX17	chr8	55370698	0.583534	0.715662	1
TTPA	chr8	63973810	0.243728	0.489845	1
BHLHE22	chr8	65493347	0.742147	0.72164	1
CRH	chr8	67089121	0.553299	0.681895	1
MSC	chr8	72754895	0.502431	0.670989	1
TMEM64	chr8	91637898	0.240541	0.612613	1
GDF6	chr8	97156790	0.405405	0.671922	1
TSPYL5	chr8	98288818	0.263955	0.606061	1
LAPTM4B	chr8	98787964	0.381551	0.552411	0.998952
BAALC	chr8	104153125	0.251142	0.591324	1
AARD	chr8	117950482	0.540598	0.630342	1
MAL2	chr8	120220711	0.248588	0.52919	1
FAM83A	chr8	124195096	0.24166	0.618236	1
TMEM65	chr8	125326200	0.260028	0.5574	1
TRIB1	chr8	126443144	0.321716	0.613941	1
FAM84B	chr8	127568701	0.601286	0.66881	1
POU5F1B	chr8	128428111	0.307353	0.582353	0.70723
ADGRB1	chr8	143545559	0.273863	0.667094	1
THEM6	chr8	143808764	0.818182	0.708134	1
LY6H	chr8	144239666	0.26749	0.650206	1
GLI4	chr8	144351566	0.354553	0.689655	1
ZNF696	chr8	144375171	0.452889	0.699555	1
MAFA	chr8	144511514	0.527778	0.736347	1
MROH6	chr8	144649408	0.313657	0.704167	1
NAPRT	chr8	144657007	0.26778	0.681509	1
TIGD5	chr8	144680073	0.594609	0.727838	1
CCDC166	chr8	144788863	0.6375	0.708333	1
FAM83H	chr8	144808090	0.441669	0.697417	1
PLEC	chr8	144990344	0.276514	0.670152	0.994438
HGH1	chr8	145192738	0.50682	0.699915	0.5
SCX	chr8	145321516	0.85231	0.739274	0.5
BOP1	chr8	145486119	0.286702	0.653726	0.568942
SCRT1	chr8	145556846	0.540592	0.717288	1
FBXL6	chr8	145579190	0.27963	0.669136	1
TONSL	chr8	145654525	0.21066	0.659898	1
KIFC2	chr8	145691802	0.398292	0.694478	1
FOXH1	chr8	145699620	0.526412	0.667578	0.991803
MFSD3	chr8	145734716	0.212672	0.680387	1
LRRC24	chr8	145747858	0.503567	0.705577	1
C8orf82	chr8	145752725	0.596006	0.71275	1
ZNF517	chr8	146028299	0.270453	0.668019	1
WASH1	chr9	14806	0.433712	0.613636	0.143545
C9orf66	chr9	214508	0.76295	0.717342	1
DMRT1	chr9	841838	0.247772	0.614082	1
DMRT2	chr9	1051613	0.301898	0.562967	1
PPAPDC2	chr9	4662375	0.286599	0.656532	1
CDKN2A	chr9	21968227	0.386705	0.682081	0.998844
CDKN2B	chr9	22005985	0.532129	0.7249	0.997992
DMRTA1	chr9	22447064	0.354029	0.559445	1
TUSC1	chr9	25677680	0.951487	0.740219	1
CAAP1	chr9	26842298	0.259208	0.490792	1
ARID3C	chr9	34621454	0.251009	0.642454	1
DCAF10	chr9	37800624	0.320833	0.525595	1
SHB	chr9	37919817	0.39902	0.643791	1
IGFBPL1	chr9	38411396	0.535842	0.692951	1
ANKRD20A4	chr9	69382092	0.221135	0.363013	0.185323
FXN	chr9	71650698	0.244444	0.546667	1
C9orf40	chr9	77562963	0.728205	0.668376	1
FOXB2	chr9	79634570	0.391455	0.69438	1
GAS1	chr9	89560656	0.682563	0.741811	1
C9orf47	chr9	91605910	0.454023	0.646962	1
SHC3	chr9	91628361	0.24958	0.60056	1
FAM120AOS	chr9	96209892	0.463035	0.642024	1
BARX1	chr9	96714445	0.307843	0.687582	1
ZNF367	chr9	99150518	0.39886	0.630579	1
HABP4	chr9	99212561	0.280998	0.593398	1
AAED1	chr9	99404040	0.281938	0.537445	1
XPA	chr9	100437720	0.209246	0.448905	1
FOXE1	chr9	100616196	0.672014	0.737077	1
TRIM14	chr9	100849751	0.447705	0.638074	1
ALG2	chr9	101980215	0.2502	0.540368	1
NR4A3	chr9	102589052	0.234438	0.567771	1
KLF4	chr9	110248031	0.269444	0.654167	1
FRRS1L	chr9	111899734	0.368627	0.587255	1
DNAJC25	chr9	114393687	0.310249	0.507849	1
DNAJC25-GNG10	chr9	114393687	0.727273	0.703463	0.95671
GNG10	chr9	114423914	0.391304	0.584541	0.903382
BSPRY	chr9	116111859	0.212572	0.616212	1
TTLL11	chr9	124584865	0.223896	0.585225	1
CRB2	chr9	126118539	0.278771	0.67859	1
SLC2A8	chr9	130159509	0.277197	0.66039	1
PTRH1	chr9	130476378	0.341085	0.682171	1
PTGES2	chr9	130883423	0.246032	0.652557	1
COQ4	chr9	131085137	0.25188	0.641604	1
ENDOG	chr9	131580963	0.560403	0.686801	1
IER5L	chr9	131939116	0.414815	0.74321	1
C9orf50	chr9	132374625	0.400463	0.671297	1
PRRX2	chr9	132428146	0.370079	0.712598	1
PRDM12	chr9	133540040	0.533062	0.666667	1
FIBCD1	chr9	133779450	0.458514	0.673882	1
C9orf171	chr9	135285658	0.202492	0.607477	1
CEL	chr9	135937380	0.21387	0.642506	0.810365
FAM163B	chr9	136444143	0.505988	0.668663	1
PPP1R26	chr9	138376356	0.334298	0.633058	0.990744
SOHLH1	chr9	138585442	0.210788	0.66473	1
NACC2	chr9	138903361	0.278061	0.68254	0.748866
LHX3	chr9	139089170	0.414596	0.688665	1
DNLZ	chr9	139256463	0.424581	0.698324	1
SNAPC4	chr9	139270807	0.200794	0.635828	0.994104
INPP5E	chr9	139324126	0.294057	0.655814	1
C9orf163	chr9	139378900	0.25	0.660131	1
AGPAT2	chr9	139568203	0.217443	0.637993	1
C9orf172	chr9	139738866	0.79478	0.74002	0.977311
C9orf142	chr9	139886895	0.384553	0.663415	1
CLIC3	chr9	139889132	0.206751	0.676512	1
SAPCD2	chr9	139959110	0.627848	0.740085	0.998734
UAP1L1	chr9	139971984	0.22769	0.650919	1
DPP7	chr9	140005099	0.267748	0.666667	1
LRRC26	chr9	140063305	0.88209	0.754229	1
TPRN	chr9	140086563	0.511413	0.711996	1
CYSRT1	chr9	140119573	0.282167	0.677201	1
TOR4A	chr9	140173141	0.486635	0.713836	1
NOXA1	chr9	140317981	0.201446	0.689394	1
NSMF	chr9	140343845	0.223577	0.619137	1
MRPL41	chr9	140446533	0.256039	0.654589	1
ADARB2	chr10	1229132	0.231982	0.674324	1
IL15RA	chr10	5995057	0.212321	0.627063	1
PROSER2	chr10	11894076	0.54052	0.701835	1
CCDC3	chr10	12940415	0.314268	0.635916	1
C1QL3	chr10	16556526	0.268229	0.639323	1
HACD1	chr10	17632362	0.296424	0.484429	1
CASC10	chr10	21784528	0.278589	0.712896	1
SKIDA1	chr10	21804024	0.211767	0.571641	1
MSRB2	chr10	23384537	0.214936	0.571949	1
PTF1A	chr10	23481459	0.549139	0.68997	1
OTUD1	chr10	23728386	0.550484	0.683956	1
GJD4	chr10	35894495	0.317161	0.679245	1
FZD8	chr10	35928272	0.284652	0.708873	1
GDF10	chr10	48426569	0.374043	0.659707	1
ADO	chr10	64564819	0.440959	0.690037	1
ATOH7	chr10	69990975	0.281046	0.705882	1
NEUROG3	chr10	71332154	0.226357	0.68062	1
TYSND1	chr10	71899679	0.527631	0.697237	1
NPFFR1	chr10	72014712	0.206454	0.653966	1
EIF4EBP2	chr10	72164157	0.34573	0.559228	0.990358
FUT11	chr10	75532091	0.277815	0.602931	1
COMTD1	chr10	76993830	0.64512	0.700887	1
ZNF503	chr10	77158506	0.333935	0.700877	1
PPIF	chr10	81107304	0.264423	0.600962	1
ZCCHC24	chr10	81146100	0.222452	0.637741	1
PLAC9	chr10	81892518	0.217687	0.656463	1
PANK1	chr10	91344162	0.332329	0.572603	1
FGFBP3	chr10	93667949	0.603471	0.727637	1
CYP26C1	chr10	94821020	0.625876	0.694073	1
TBC1D12	chr10	96162370	0.315722	0.542096	1
FRAT1	chr10	99079210	0.542857	0.739286	0.994048
FRAT2	chr10	99093627	0.715812	0.762108	0.992877
PI4K2A	chr10	99400499	0.302083	0.581945	1
MARVELD1	chr10	99473633	0.29023	0.710728	1
SFRP5	chr10	99527270	0.204403	0.650944	1
CNNM1	chr10	101089144	0.330357	0.62605	1
NKX2-3	chr10	101292888	0.444292	0.672146	1
WNT8B	chr10	102222925	0.307765	0.617424	1
LZTS2	chr10	102762295	0.304975	0.663184	1
KAZALD1	chr10	102822349	0.468306	0.655737	1
TLX1	chr10	102891298	0.225176	0.679037	1
LBX1	chr10	102987026	0.24642	0.669451	1
FBXW4	chr10	103371047	0.209847	0.602906	0.998789
FGF8	chr10	103530085	0.206803	0.639456	1
HPS6	chr10	103825231	0.336555	0.655498	1
PITX3	chr10	103990270	0.275028	0.70187	1
FBXL15	chr10	104180886	0.408638	0.699889	1
C10orf95	chr10	104210213	0.892348	0.754863	1
INA	chr10	105036968	0.287333	0.628666	1
PCGF6	chr10	105063661	0.209877	0.496676	0.978158
TAF5	chr10	105127746	0.231667	0.4975	1
NEURL1	chr10	105254144	0.427246	0.682319	1
DUSP5	chr10	112257879	0.328139	0.612121	1
ADRA2A	chr10	112837754	0.260372	0.688841	1
ADRB1	chr10	115803891	0.435844	0.718271	1
VAX1	chr10	118891719	0.200967	0.658751	1
EMX2	chr10	119302778	0.248353	0.616601	1
PRLHR	chr10	120353643	0.202606	0.668464	1
NANOS1	chr10	120789313	1	0.772469	1
NSMCE4A	chr10	123718850	0.203368	0.502591	1
HTRA1	chr10	124221168	0.327096	0.601525	1
HMX3	chr10	124895566	0.378957	0.705773	1
HMX2	chr10	124907894	0.432482	0.677616	1
GPR26	chr10	125425923	0.252465	0.654832	1
NKX1-2	chr10	126135997	0.312433	0.714898	1
MMP21	chr10	127455230	0.312865	0.569006	1
FOXI2	chr10	129535537	0.319749	0.701149	0.998433
BNIP3	chr10	133782027	0.274563	0.553163	0.937416
PWWP2B	chr10	134210730	0.45859	0.679351	1
NKX6-2	chr10	134598419	0.486811	0.719425	1
ADGRA1	chr10	134902413	0.317885	0.672014	1
KNDC1	chr10	134973971	0.209429	0.644571	0.999841
UTF1	chr10	135043792	1	0.781676	1
VENTX	chr10	135051418	0.617761	0.662806	1
ZNF511	chr10	135122447	0.201581	0.617918	1
CALY	chr10	135139330	0.396024	0.680428	1
SPRN	chr10	135236729	1	0.789474	0.98136
NLRP6	chr11	278569	0.258119	0.675625	1
B4GALNT4	chr11	369803	0.439724	0.674896	1
PKP3	chr11	392627	0.431114	0.672529	1
LMNTD2	chr11	554979	0.363255	0.688189	1
IRF7	chr11	612644	0.252069	0.681731	1
SCT	chr11	626430	0.472678	0.715847	1
DRD4	chr11	637304	0.409127	0.739682	1
TMEM80	chr11	695608	0.518462	0.647692	1
CRACR2B	chr11	828607	0.245886	0.68151	1
DUSP8	chr11	1577747	0.539137	0.709265	0.978807
TH	chr11	2185462	0.218336	0.660365	1
ASCL2	chr11	2290980	1	0.750859	1
CDKN1C	chr11	2905233	0.820189	0.756046	1
SLC22A18	chr11	2924575	0.230588	0.659608	1
MRGPRG	chr11	3239173	0.226437	0.683908	1
CHRNA10	chr11	3687336	0.248707	0.648928	1
PRKCDBP	chr11	6340392	0.609415	0.706107	1
TAF10	chr11	6632152	0.35312	0.665145	1
RBMXL2	chr11	7110351	0.322731	0.691264	1
EIF3F	chr11	8008899	0.229516	0.564246	0.820919
WEE1	chr11	9595480	0.292379	0.513738	1
RASSF10	chr11	13031123	0.317913	0.667979	1
MYOD1	chr11	17741329	0.3946	0.699896	1
DBX1	chr11	20177759	0.203004	0.666667	1
WT1	chr11	32410603	0.333977	0.617761	1
C11orf91	chr11	33719974	0.821306	0.687285	1
LMO2	chr11	33880901	0.362573	0.633041	1
FJX1	chr11	35640184	0.691781	0.729833	1
ALX4	chr11	44286403	0.267395	0.653722	1
MAPK8IP1	chr11	45907371	0.311096	0.634363	0.936798
MDK	chr11	46403607	0.388889	0.631945	1
PTPMT1	chr11	47587174	0.31049	0.616783	1
C1QTNF4	chr11	47611372	0.526371	0.712025	1
RTN4RL2	chr11	57228338	0.486936	0.70388	1
PTGDR2	chr11	60620007	0.4133	0.688552	1
TMEM132A	chr11	60692105	0.224228	0.67187	1
SLC15A3	chr11	60704690	0.319588	0.647194	1
CD6	chr11	60739337	0.215496	0.633782	1
LRRC10B	chr11	61276470	0.987486	0.730375	1
FTH1	chr11	61732198	0.210721	0.495379	0.772397
LRRN4CL	chr11	62455263	0.927476	0.700139	1
TAF6L	chr11	62543255	0.250134	0.635099	1
C11orf95	chr11	63530889	0.637457	0.72705	1
MACROD1	chr11	63766339	0.336401	0.668712	1
PPP1R14B	chr11	64012225	0.263514	0.657657	0.872373
KCNK4	chr11	64060490	0.309645	0.664975	1
NRXN2	chr11	64374667	0.220485	0.650074	1
BATF2	chr11	64756600	0.233333	0.641212	1
SAC3D1	chr11	64808764	0.559457	0.709738	1
VPS51	chr11	64863722	0.304598	0.654747	1
TM7SF2	chr11	64879487	0.200477	0.625298	1
ZNHIT2	chr11	64883913	0.457921	0.689769	1
LTBP3	chr11	65306550	0.268405	0.671012	1
FAM89B	chr11	65340140	0.501724	0.696552	1
KCNK7	chr11	65360475	0.372674	0.656219	1
MAP3K11	chr11	65365761	0.251376	0.66588	1
SIPA1	chr11	65408392	0.279642	0.673698	1
AP5B1	chr11	65545326	0.261359	0.671894	1
CCDC85B	chr11	65658254	0.876847	0.71757	1
CST6	chr11	65779515	0.533333	0.646667	1
GAL3ST3	chr11	65809977	0.393133	0.695988	1
TMEM151A	chr11	66059484	0.555477	0.719772	1
RIN1	chr11	66099746	0.22619	0.67602	1
ZDHHC24	chr11	66306999	0.339181	0.700585	1
C11orf80	chr11	66512213	0.211253	0.519108	1
LRFN4	chr11	66625215	0.259172	0.694444	1
TBC1D10C	chr11	67171673	0.398583	0.674124	1
CARNS1	chr11	67183670	0.349457	0.673326	1
PTPRCAP	chr11	67203203	0.330918	0.692432	1
CABP4	chr11	67222894	0.261092	0.642776	1
TMEM134	chr11	67232084	0.409014	0.642857	1
CDK2AP2	chr11	67274415	0.215223	0.643045	1
NUDT8	chr11	67395416	0.379648	0.694716	1
UNC93B1	chr11	67759016	0.233964	0.623903	0.884312
CHKA	chr11	67821454	0.254731	0.510917	1
FGF19	chr11	69514029	0.241167	0.646697	1
FGF4	chr11	69588076	0.511272	0.689211	1
FGF3	chr11	69625072	0.414583	0.670834	1
FADD	chr11	70049565	0.45614	0.623605	1
PHOX2A	chr11	71950792	0.780117	0.712281	1
ARHGEF17	chr11	73019683	0.201066	0.639212	1
LIPT2	chr11	74203179	0.66954	0.681034	1
RNF169	chr11	74459925	0.236013	0.552892	1
KLHL35	chr11	75133623	0.585616	0.701484	1
MAP6	chr11	75298103	0.322159	0.604252	1
B3GNT6	chr11	76750595	0.375865	0.709343	1
FAM181B	chr11	82443490	0.797424	0.729899	1
CREBZF	chr11	85374854	0.320188	0.658216	1
FUT4	chr11	94277299	0.609228	0.709353	1
SRSF8	chr11	94800390	0.304245	0.654481	0.926101
PGR	chr11	100909846	0.422555	0.587081	1
FDX1	chr11	110300844	0.333333	0.545946	0.932432
TTC36	chr11	118398209	0.461404	0.659649	1
H2AFX	chr11	118965672	0.231481	0.696759	1
C1QTNF5	chr11	119210040	0.296448	0.684426	1
OAF	chr11	120081987	0.212287	0.6618	1
NRGN	chr11	124609980	0.860759	0.708861	1
MSANTD2	chr11	124637071	0.244751	0.540026	1
HEPACAM	chr11	124791033	0.242206	0.61231	1
IQSEC3	chr12	176048	0.272213	0.655353	0.923565
LPAR5	chr12	6729295	0.273012	0.679178	1
PIANP	chr12	6804201	0.228605	0.644783	1
P3H3	chr12	6937605	0.224887	0.661086	1
FAM90A1	chr12	8374417	0.211832	0.614504	0.609153
YBX3	chr12	10853886	0.218945	0.610366	0.98168
APOLD1	chr12	12878934	0.440688	0.680902	1
AEBP2	chr12	19592633	0.261232	0.558408	1
BHLHE41	chr12	26274998	0.590062	0.648723	1
SSPN	chr12	26348605	0.381148	0.581967	1
SLC2A13	chr12	40153827	0.223934	0.51772	1
DBX2	chr12	45410068	0.248529	0.57549	1
SLC48A1	chr12	48167087	0.30839	0.630385	1
CCDC184	chr12	48577905	0.387179	0.661538	1
DDN	chr12	49390522	0.43235	0.673221	1
DHH	chr12	49483641	0.418556	0.671705	1
PRPH	chr12	49688983	0.247346	0.656759	1
C1QL4	chr12	49726836	0.435146	0.686193	1
NCKAP5L	chr12	50185621	0.245443	0.654931	1
FIGNL2	chr12	52214235	0.756116	0.7421	1
GRASP	chr12	52400803	0.619951	0.685078	1
KRT8	chr12	53291211	0.230577	0.59943	0.859801
KRT18	chr12	53342957	0.232622	0.585308	0.916772
IGFBP6	chr12	53491501	0.434302	0.661134	1
HOXC13	chr12	54332690	0.496979	0.677744	1
HOXC12	chr12	54348713	0.446408	0.666667	1
HOXC9	chr12	54393972	0.292465	0.637292	1
HOXC5	chr12	54426906	0.215247	0.584455	1
GDF11	chr12	56137100	0.32884	0.633987	1
NXPH4	chr12	57610752	0.238943	0.659115	1
AGAP2	chr12	58120334	0.304894	0.645895	1
MARCH9	chr12	58149311	0.408261	0.6561	1
HMGA2	chr12	66219050	0.260664	0.552133	1
PHLDA1	chr12	76424315	0.286484	0.6733	1
PAWR	chr12	79986386	0.373412	0.567937	1
DUSP6	chr12	89743030	0.205061	0.568063	1
ASCL1	chr12	103352022	0.510549	0.682138	1
C12orf75	chr12	105724669	0.239583	0.520834	1
CKAP4	chr12	106632801	0.282477	0.622443	1
BTBD11	chr12	107712717	0.239754	0.602166	1
ASCL4	chr12	108168992	0.752874	0.722222	1
ISCU	chr12	108956398	0.209945	0.515653	1
FAM222A	chr12	110181951	0.510302	0.679176	1
PPTC7	chr12	110974841	0.218579	0.540983	1
FAM109A	chr12	111800481	0.650127	0.712468	1
SH2B3	chr12	111855949	0.423611	0.673611	1
DTX1	chr12	113495997	0.238057	0.671498	1
CCDC42B	chr12	113587662	0.455771	0.656958	1
TBX3	chr12	115109645	0.330869	0.616039	1
HRK	chr12	117318836	1	0.797101	1
MSI1	chr12	120783393	0.258953	0.609734	1
CABP1	chr12	121078488	0.488789	0.672646	1
UNC119B	chr12	121148277	0.272487	0.558201	1
VPS37B	chr12	123351662	0.258159	0.601399	1
ARL6IP4	chr12	123464751	0.32841	0.658558	1
BRI3BP	chr12	125478336	0.312169	0.650794	1
SLC15A4	chr12	129278740	0.314879	0.570358	1
DDX51	chr12	132623816	0.264618	0.659171	1
FBRSL1	chr12	133067156	0.498085	0.731248	1
PXMP2	chr12	133264256	0.207483	0.598639	1
PGAM5	chr12	133287462	0.207835	0.639826	1
GJA3	chr13	20716119	0.240061	0.676606	1
IL17D	chr13	21278140	0.657635	0.738916	1
MRPL57	chr13	21751055	0.2411	0.63754	1
AMER2	chr13	25743741	0.308532	0.666171	1
SHISA2	chr13	26620650	0.376126	0.646397	1
GSX1	chr13	28366827	0.518239	0.675472	1
PDX1	chr13	28494275	0.59507	0.707747	1
URAD	chr13	28552242	0.664751	0.653257	1
MEDAG	chr13	31480652	0.304825	0.491228	1
KL	chr13	33590578	0.260777	0.538006	1
RFXAP	chr13	37393494	0.294261	0.600732	1
FOXO1	chr13	41133659	0.216463	0.580285	1
RGCC	chr13	42031843	0.495169	0.596619	1
TNFSF11	chr13	43148439	0.228512	0.487421	1
SPERT	chr13	46276525	0.2732	0.633259	1
EBPL	chr13	50235103	0.275362	0.547504	0.986312
DLEU7	chr13	51287352	0.950311	0.724638	1
PCDH8	chr13	53418694	0.586212	0.689698	1
KCTD12	chr13	77459305	0.522495	0.695297	1
CLN5	chr13	77566086	0.206385	0.498201	1
POU4F1	chr13	79175549	0.324603	0.720635	1
SOX21	chr13	95363472	0.573406	0.725632	1
ZIC5	chr13	100617630	0.501004	0.691767	1
ZIC2	chr13	100634318	0.560976	0.696685	1
GGACT	chr13	101184383	0.271645	0.701299	1
IRS2	chr13	110408650	0.757157	0.726662	1
SOX1	chr13	112721972	0.723639	0.764456	0.991071
UPF3A	chr13	115047114	0.209644	0.531097	0.824598
ZNF219	chr14	21558694	0.490549	0.70355	1
AJUBA	chr14	23442651	0.356834	0.638838	1
PABPN1	chr14	23790678	0.371878	0.623236	0.990228
EFS	chr14	23826434	0.284488	0.652974	1
JPH4	chr14	24038842	0.496025	0.712772	1
NRL	chr14	24550444	0.57423	0.684874	1
LTB4R2	chr14	24779870	0.310585	0.710306	1
LTB4R	chr14	24784857	0.349858	0.654391	1
INSM2	chr14	36003458	0.442093	0.686067	1
NKX2-1	chr14	36986482	0.44942	0.707297	0.997927
NKX2-8	chr14	37050106	0.389583	0.709722	1
CLEC14A	chr14	38723754	0.222335	0.635438	1
FBXO33	chr14	39868719	0.215228	0.52458	1
DNAAF2	chr14	50092259	0.390414	0.579555	1
LGALS3	chr14	55604091	0.226449	0.513285	1
NAA30	chr14	57857675	0.293388	0.586777	1
TOMM20L	chr14	58862675	0.296296	0.535947	1
GPR135	chr14	59930459	0.523906	0.697643	1
L3HYPDH	chr14	59939682	0.476995	0.567136	1
RTN1	chr14	60063462	0.214674	0.576923	1
TMEM30B	chr14	61746809	0.546402	0.682765	1
SGPP1	chr14	64152822	0.233032	0.546757	1
TTC9	chr14	71108846	0.212257	0.629298	1
C14orf169	chr14	73957722	0.235844	0.625974	1
ACOT1	chr14	74004125	0.265798	0.615324	0.620458
ACOT2	chr14	74035944	0.206612	0.601928	0.662879
IRF2BPL	chr14	77491744	0.385613	0.678795	1
KCNK13	chr14	90528549	0.292176	0.604727	1
ITPK1	chr14	93404827	0.266874	0.607448	1
COX8C	chr14	93813614	0.399543	0.639269	1
PRIMA1	chr14	94187789	0.238095	0.608225	1
GSC	chr14	95234827	0.502584	0.683463	1
GLRX5	chr14	96001426	0.274262	0.64557	1
BCL11B	chr14	99640487	0.359218	0.687895	1
CCDC85C	chr14	99981582	0.621032	0.707936	1
HHIPL1	chr14	100111544	0.362428	0.663532	1
SLC25A29	chr14	100758619	0.266996	0.692982	1
BEGAIN	chr14	101004305	0.238777	0.682379	1
ANKRD9	chr14	102973272	0.886268	0.752621	1
RCOR1	chr14	103059223	0.247599	0.506859	1
AMN	chr14	103389025	0.421806	0.718796	1
EXOC3L4	chr14	103566556	0.343707	0.67681	1
TNFAIP2	chr14	103592794	0.298982	0.659542	1
APOPT1	chr14	104029299	0.214171	0.47504	1
KIF26A	chr14	104605059	0.501073	0.705777	1
C14orf180	chr14	105052767	0.461938	0.695502	1
CEP170B	chr14	105334787	0.229769	0.671489	1
CRIP2	chr14	105939584	0.562201	0.666667	1
TMEM121	chr14	105995171	0.216667	0.688542	1
MAGEL2	chr15	23889139	0.339067	0.641067	1
NDN	chr15	23931398	0.415493	0.652221	1
NDNL2	chr15	29560994	0.212022	0.6	1
KLF13	chr15	31619415	0.589389	0.740484	1
OTUD7A	chr15	31775496	0.294858	0.659835	0.972851
GREM1	chr15	33022891	0.201802	0.581982	1
AVEN	chr15	34158813	0.245179	0.55831	1
C15orf56	chr15	40544485	0.486626	0.736626	1
PHGR1	chr15	40645458	0.959839	0.742972	1
ITPKA	chr15	41786125	0.352814	0.678211	1
LTK	chr15	41796193	0.227746	0.647784	1
SPATA5L1	chr15	45694627	0.343943	0.57206	1
DUT	chr15	48623712	0.56129	0.590968	1
LYSMD2	chr15	52015803	0.421296	0.572531	1
BCL2L10	chr15	52402044	0.660976	0.65691	1
FAM63B	chr15	59063594	0.218114	0.520364	1
BNIP2	chr15	59956267	0.233945	0.473242	1
C2CD4A	chr15	62359812	0.783784	0.765766	0.949099
C2CD4B	chr15	62456088	0.985388	0.765297	0.962557
LACTB	chr15	63414070	0.216626	0.472088	1
FBXL22	chr15	63889591	0.37836	0.666667	1
SNX22	chr15	64443974	0.273196	0.621993	1
PIF1	chr15	65107889	0.30893	0.657321	1
KBTBD13	chr15	65369153	0.794481	0.70443	1
UBAP1L	chr15	65385434	0.505236	0.682373	1
PDCD7	chr15	65411054	0.436214	0.652263	1
SMAD6	chr15	66995596	0.705231	0.716969	1
C15orf61	chr15	67813586	0.355485	0.611814	1
SKOR1	chr15	68112041	0.240216	0.629248	1
CELF6	chr15	72579605	0.238589	0.649378	1
HCN4	chr15	73614821	0.26412	0.6567	1
LOXL1	chr15	74219124	0.406957	0.689275	1
CLK3	chr15	74907795	0.216745	0.608242	0.959311
FAM219B	chr15	75194959	0.228643	0.626466	1
COX5A	chr15	75215997	0.220751	0.527594	1
RPP25	chr15	75248324	0.3125	0.703333	1
IMP3	chr15	75931954	0.509009	0.65045	1
ADAMTS7	chr15	79051762	0.238787	0.658961	0.836412
ABHD17C	chr15	80987770	0.592424	0.630303	1
MESDC1	chr15	81294612	0.552342	0.696051	1
WHAMM	chr15	83478478	0.319324	0.541409	0.941203
BTBD1	chr15	83686818	0.2657	0.496894	1
PLIN1	chr15	90208813	0.229446	0.655832	1
MESP1	chr15	90293374	0.895911	0.747212	1
MESP2	chr15	90319588	0.640285	0.707705	1
HDDC3	chr15	91474504	0.238806	0.607676	1
RCCD1	chr15	91499964	0.26481	0.665783	1
FAM174B	chr15	93162685	0.320833	0.65625	1
HBZ	chr16	202908	0.319347	0.65035	0.673659
HBM	chr16	215996	0.426056	0.666667	1
HBQ1	chr16	230485	0.269231	0.680653	1
RGS11	chr16	319267	0.23331	0.643711	1
ARHGDIG	chr16	330680	0.351032	0.650442	1
RAB11FIP3	chr16	476006	0.284777	0.661855	1
CAPN15	chr16	596838	0.350046	0.691812	1
PRR35	chr16	613294	0.512821	0.708625	1
WFIKKN1	chr16	681253	0.233758	0.701275	1
FAM195A	chr16	691991	0.376812	0.672878	1
JMJD8	chr16	732793	0.222028	0.660839	1
FBXL16	chr16	744274	0.331944	0.661111	1
METRN	chr16	765289	0.606009	0.741496	1
FAM173A	chr16	771274	0.387712	0.713277	1
HAGHL	chr16	777509	0.56066	0.685512	1
PRR25	chr16	855442	0.347808	0.696443	1
SOX8	chr16	1031922	0.45824	0.721849	1
C1QTNF8	chr16	1143500	0.245718	0.708828	1
CACNA1H	chr16	1203737	0.248121	0.65419	1
TPSG1	chr16	1271787	0.319876	0.682194	1
TSR3	chr16	1399437	0.353568	0.680511	1
CRAMP1L	chr16	1664640	0.242126	0.627034	1
NME3	chr16	1820649	0.432353	0.666667	1
MRPS34	chr16	1822221	0.473451	0.660767	1
EME2	chr16	1823228	0.472368	0.703509	1
HS3ST6	chr16	1961590	0.389617	0.722782	1
RPS2	chr16	2012098	0.246445	0.618483	0.741835
RNF151	chr16	2016882	0.431572	0.630082	1
NOXO1	chr16	2029052	0.331565	0.697613	1
GFER	chr16	2034219	0.417476	0.660194	1
SYNGR3	chr16	2040103	0.496377	0.704348	1
ZNF598	chr16	2048232	0.317344	0.666667	0.98006
NPW	chr16	2069902	0.825301	0.746988	1
SLC9A3R2	chr16	2077006	0.212032	0.671598	1
PKD1	chr16	2139727	0.233992	0.67606	0.6189
CASKIN1	chr16	2228550	0.442854	0.692738	1
PGP	chr16	2263728	0.606108	0.689441	1
ECI1	chr16	2289979	0.214521	0.654566	1
NTN3	chr16	2521702	0.4214	0.711991	1
PRSS33	chr16	2834644	0.561091	0.704626	1
PRSS41	chr16	2848485	0.212644	0.61651	1
PRSS22	chr16	2903093	0.226939	0.647799	1
KREMEN2	chr16	3014521	0.442765	0.712023	1
PAQR4	chr16	3019675	0.223844	0.676399	1
CLDN9	chr16	3063363	0.224006	0.672783	0.970183
TNFRSF12A	chr16	3070398	0.370513	0.68718	1
CCDC64B	chr16	3078106	0.359528	0.682384	1
MMP25	chr16	3096918	0.23061	0.673771	1
ZSCAN10	chr16	3139091	0.395535	0.67837	1
C16orf90	chr16	3543838	0.378871	0.657559	1
GLIS2	chr16	4382281	0.223492	0.659683	1
VASN	chr16	4430878	0.224283	0.6909	1
UBALD1	chr16	4659633	0.308052	0.664794	1
NAGPA	chr16	5075478	0.297158	0.655039	1
SOCS1	chr16	11348699	0.437107	0.712264	1
RMI2	chr16	11439328	0.664414	0.682432	1
MPV17L	chr16	15489754	0.437394	0.598984	0.880428
ITPRIPL2	chr16	19125783	0.244403	0.674129	1
HS3ST2	chr16	22825931	0.274955	0.607078	1
NDUFAB1	chr16	23593604	0.288747	0.511677	1
HS3ST4	chr16	25703738	0.308169	0.624362	1
GSG1L	chr16	27802690	0.350402	0.646586	1
SBK1	chr16	28328712	0.613725	0.692549	1
NFATC2IP	chr16	28962332	0.274603	0.611905	1
SLX1A	chr16	29466063	0.358696	0.675121	0.5
SLX1B	chr16	29466063	0.358696	0.675121	0.5
C16orf54	chr16	29755597	0.551111	0.688889	1
MAZ	chr16	29817465	0.31796	0.69212	1
PAGR1	chr16	29827846	0.334641	0.652288	1
ZNF771	chr16	30419374	0.852201	0.712788	1
SEPHS2	chr16	30455701	0.246845	0.576095	1
ZNF747	chr16	30544379	0.315972	0.701389	0.986979
ZNF688	chr16	30581236	0.225888	0.670051	1
FBRS	chr16	30676238	0.33731	0.672451	1
CTF1	chr16	30907964	0.753002	0.744425	1
FBXL19	chr16	30936053	0.335731	0.673381	1
ORAI3	chr16	30960610	0.275901	0.641892	1
VKORC1	chr16	31102454	0.327236	0.595528	1
PRSS36	chr16	31150458	0.296534	0.666667	1
TRIM72	chr16	31226059	0.527894	0.687587	1
PAPD5	chr16	50186863	0.276824	0.511207	1
NKD1	chr16	50582464	0.214235	0.635269	1
SNX20	chr16	50701925	0.253223	0.639963	1
IRX3	chr16	54317597	0.486388	0.697211	0.97241
IRX5	chr16	54965110	0.384298	0.674931	0.974575
PLLP	chr16	57290824	0.245902	0.610201	1
CCDC102A	chr16	57546652	0.369951	0.689107	1
BEAN1	chr16	66471579	0.242363	0.672097	1
CMTM3	chr16	66638708	0.26776	0.59745	1
CMTM4	chr16	66651179	0.262341	0.565585	1
RRAD	chr16	66955978	0.235167	0.66343	1
B3GNT9	chr16	67183179	0.383375	0.682382	1
TRADD	chr16	67188551	0.738552	0.691161	1
FBXL8	chr16	67195688	0.588444	0.693333	1
HSF4	chr16	67198714	0.210315	0.64367	1
NOL3	chr16	67207771	0.583333	0.69174	1
KIAA0895L	chr16	67210713	0.234463	0.633475	0.998587
HSD11B2	chr16	67465151	0.21798	0.653531	1
ENKD1	chr16	67697063	0.215178	0.653218	1
DDX28	chr16	68055482	0.291128	0.601355	1
SNTB2	chr16	69221069	0.292052	0.59581	1
PDF	chr16	69362924	0.75	0.70765	1
EXOSC6	chr16	70284984	1	0.782662	1
MTSS1L	chr16	70697579	0.227496	0.662656	1
FA2H	chr16	74748087	0.241287	0.621984	1
ZNRF1	chr16	75033569	0.361842	0.646199	1
TERF2IP	chr16	75681780	0.214583	0.576667	1
SYCE1L	chr16	77233348	0.296296	0.604938	1
MAF	chr16	79628356	0.544408	0.689145	1
GCSH	chr16	81116470	0.283525	0.494253	0.822127
MLYCD	chr16	83932749	0.369433	0.622807	1
ADAD2	chr16	84224836	0.240991	0.668669	1
WFDC1	chr16	84328577	0.291101	0.650076	1
FOXF1	chr16	86544175	0.474561	0.683334	1
FOXC2	chr16	86600941	0.643686	0.709898	0.982935
FOXL1	chr16	86612329	0.355491	0.701349	1
ZNF469	chr16	88493878	0.401257	0.672101	1
ZFPM1	chr16	88520046	0.585237	0.735187	1
CYBA	chr16	88709760	0.372449	0.678572	1
RNF166	chr16	88763975	0.217087	0.640056	1
APRT	chr16	88876105	0.27256	0.646409	1
CDH15	chr16	89238239	0.229652	0.66135	1
RPL13	chr16	89627367	0.386792	0.619497	0.847484
SPATA2L	chr16	89763741	0.479608	0.693333	1
VPS9D1	chr16	89774268	0.283755	0.650316	1
DOC2B	chr17	6010	0.404117	0.650054	1
C17orf97	chr17	260133	0.366745	0.636792	0.933176
FAM57A	chr17	635887	0.241602	0.582687	1
NXN	chr17	704188	0.275229	0.629969	1
BHLHA9	chr17	1173857	1	0.786723	1
SCARF1	chr17	1538051	0.261532	0.673486	1
RILP	chr17	1549735	0.53068	0.689884	1
TLCD2	chr17	1611063	0.325786	0.633962	1
OVCA2	chr17	1945341	0.269006	0.643275	1
HIC1	chr17	1959603	0.67435	0.719763	1
SPNS2	chr17	4402342	0.233939	0.654546	1
SMTNL2	chr17	4487900	0.328283	0.670274	1
GLTPD2	chr17	4692306	0.47774	0.721461	1
C1QBP	chr17	5336334	0.273263	0.545348	1
C17orf100	chr17	6555233	0.904494	0.713483	1
C17orf49	chr17	6918176	0.200345	0.568221	1
SLC16A11	chr17	6944997	0.270504	0.689928	1
YBX2	chr17	7192106	0.376256	0.67032	1
KCTD11	chr17	7256261	0.253934	0.65093	1
PLSCR3	chr17	7293703	0.352477	0.647522	1
NLGN2	chr17	7311574	0.323365	0.661084	1
TMEM102	chr17	7339190	0.355272	0.670596	1
FGF11	chr17	7342939	0.246398	0.635447	1
TNFSF12	chr17	7452470	0.212	0.653333	1
TNFSF13	chr17	7462356	0.253947	0.567105	1
SOX15	chr17	7491695	0.290598	0.679487	1
KDM6B	chr17	7748872	0.23064	0.642107	1
TMEM88	chr17	7758392	0.211458	0.664583	1
GUCY2D	chr17	7906365	0.229167	0.650966	1
HES7	chr17	8024888	0.741703	0.722944	1
C17orf59	chr17	8092384	0.459032	0.702048	1
RNF222	chr17	8296116	0.628959	0.692308	1
NTN1	chr17	8925690	0.404683	0.659504	1
HS3ST3A1	chr17	13399513	0.306306	0.683047	0.775185
HS3ST3B1	chr17	14204835	0.286445	0.668371	0.771952
TTC19	chr17	15903162	0.232721	0.52231	1
CENPV	chr17	16246130	0.349206	0.626374	1
LRRC75A	chr17	16346901	0.258937	0.672464	1
PLD6	chr17	17106080	0.447958	0.640316	1
NT5M	chr17	17206864	0.388646	0.643377	1
GID4	chr17	17942778	0.443522	0.594684	1
NATD1	chr17	21146625	0.307918	0.665689	1
SARM1	chr17	26699053	0.254834	0.655617	1
UNC119	chr17	26874314	0.283505	0.612113	1
NARR	chr17	27043070	0.506623	0.701987	1
DHRS13	chr17	27225458	0.228395	0.630512	1
ABHD15	chr17	27889578	0.389166	0.672844	1
TP53I13	chr17	27895776	0.468697	0.670897	1
RNF135	chr17	29298091	0.286374	0.587375	1
C17orf102	chr17	32904545	0.218254	0.607142	1
TMEM132E	chr17	32908095	0.205458	0.668444	1
C17orf50	chr17	34087960	0.609524	0.685714	1
SOCS7	chr17	36508127	0.423253	0.611684	1
ARHGAP23	chr17	36584729	0.406109	0.666588	0.879371
SRCIN1	chr17	36689531	0.343046	0.672297	1
C17orf96	chr17	36829608	0.896491	0.739474	1
NEUROD2	chr17	37761703	0.24456	0.677111	1
PNMT	chr17	37824728	0.247939	0.660778	1
MIEN1	chr17	37885774	0.255747	0.597701	1
RARA	chr17	38487470	0.222294	0.614046	1
GJD3	chr17	38519182	0.651927	0.739229	1
IGFBP4	chr17	38599987	0.356499	0.687258	1
KRT10	chr17	38974727	0.213675	0.553276	1
KRTAP2-1	chr17	39203132	0.757106	0.728682	0.26938
KRTAP2-2	chr17	39211091	0.856183	0.723118	0.334901
KRTAP2-3	chr17	39215915	0.450904	0.726098	0.314169
KRTAP2-4	chr17	39221710	0.776243	0.734807	0.264963
P3H4	chr17	39959208	0.326484	0.653729	1
HCRT	chr17	40336171	0.94697	0.729798	1
GHDC	chr17	40341720	0.240785	0.645065	1
NAGLU	chr17	40688290	0.223342	0.646057	1
PLEKHH3	chr17	40820144	0.274769	0.695634	1
CCR10	chr17	40831570	0.426538	0.69697	1
RUNDC1	chr17	41132593	0.223941	0.598263	1
VAT1	chr17	41168077	0.258883	0.620135	1
SOST	chr17	41832709	0.657321	0.686916	1
NAGS	chr17	42082031	0.23271	0.666044	1
ASB16	chr17	42248157	0.255507	0.671806	1
FAM171A2	chr17	42431100	0.49738	0.714631	1
C1QL1	chr17	43037555	0.382239	0.682111	1
PLCD3	chr17	43189983	0.239341	0.644154	1
FMNL1	chr17	43299491	0.206479	0.613685	1
ARHGAP27	chr17	43472821	0.447836	0.674652	1
MAPT	chr17	44039703	0.233376	0.604462	1
LRRC37A	chr17	44372499	0.267286	0.482859	0.369088
WNT9B	chr17	44929004	0.210894	0.662011	1
RPRML	chr17	45056010	0.451791	0.702479	1
TBKBP1	chr17	45773478	0.406656	0.679654	1
TBX21	chr17	45810820	0.222015	0.629353	1
SP6	chr17	45924664	0.470822	0.687003	1
HOXB2	chr17	46620429	0.311391	0.646125	1
HOXB4	chr17	46654083	0.332672	0.685185	1
HOXB5	chr17	46669570	0.212435	0.633419	1
HOXB6	chr17	46673774	0.367407	0.638518	1
HOXB7	chr17	46685203	0.514526	0.607034	1
HOXB9	chr17	46700261	0.263612	0.614874	1
UBE2Z	chr17	46985865	0.297653	0.584977	1
PHOSPHO1	chr17	47301607	0.457792	0.678572	1
NGFR	chr17	47572779	0.232477	0.668224	1
SAMD14	chr17	48190256	0.215994	0.655456	1
PPP1R9B	chr17	48212695	0.435714	0.668163	1
COX11	chr17	53038625	0.219003	0.491309	0.995365
PCTP	chr17	53828464	0.204651	0.533333	1
TBX2	chr17	59477537	0.47195	0.689575	1
C17orf82	chr17	59489336	0.34127	0.706349	1
TACO1	chr17	61678442	0.230984	0.54698	1
BTBD17	chr17	72352795	0.47286	0.705636	1
SLC9A3R1	chr17	72744985	0.26416	0.653667	1
GRIN2C	chr17	72838573	0.360599	0.669072	1
KCTD2	chr17	73043345	0.25	0.614899	1
NT5C	chr17	73126582	0.287129	0.643564	1
CASKIN2	chr17	73497160	0.205459	0.654475	1
TSEN54	chr17	73512641	0.223909	0.637571	1
TRIM47	chr17	73870563	0.368023	0.678143	1
TRIM65	chr17	73886859	0.310702	0.681605	1
GALR2	chr17	74070964	0.280069	0.68299	1
FOXJ1	chr17	74133433	0.38688	0.68545	1
UBALD2	chr17	74261586	0.49596	0.668687	1
AANAT	chr17	74462254	0.229249	0.653491	1
MXRA7	chr17	74673669	0.516616	0.688822	0.793051
TMEM235	chr17	76228104	0.419426	0.686534	1
CBX4	chr17	77807757	0.246286	0.654783	1
AATK	chr17	79092201	0.341576	0.685091	1
C17orf89	chr17	79213163	0.624444	0.742223	1
BAHCC1	chr17	79373539	0.315714	0.68272	1
FSCN2	chr17	79495557	0.307221	0.664087	1
FAAP100	chr17	79507844	0.207777	0.656119	1
OXLD1	chr17	79632230	0.281179	0.671202	1
ALYREF	chr17	79846006	0.324528	0.636478	1
NPB	chr17	79860153	0.675926	0.756614	1
MYADML2	chr17	79898693	0.363095	0.672078	1
DCXR	chr17	79993835	0.204082	0.636735	1
RFNG	chr17	80006601	0.280622	0.666667	1
UTS2R	chr17	80332200	0.375215	0.723752	1
FOXK2	chr17	80477764	0.200202	0.626324	1
TYMS	chr18	657742	0.217622	0.535032	1
TYMSOS	chr18	657875	0.762097	0.709677	1
ADCYAP1	chr18	905387	0.26177	0.653484	1
TMEM200C	chr18	5890196	0.500804	0.705252	1
GNAL	chr18	11689562	0.247043	0.539422	1
GATA6	chr18	19751105	0.703859	0.689597	1
CABLES1	chr18	20715726	0.311475	0.619877	1
KCTD1	chr18	24035706	0.215166	0.616628	0.988453
SIGLEC15	chr18	43405693	0.772036	0.699088	1
SMAD7	chr18	46447741	0.299855	0.616329	1
MEX3C	chr18	48702720	0.212626	0.584849	1
MBD2	chr18	51686146	0.279972	0.581428	1
LOC101927322	chr18	56337842	1	0.788321	1
GRP	chr18	56887497	0.243848	0.58613	1
RAX	chr18	56936235	0.70396	0.733663	1
PMAIP1	chr18	57567409	0.351515	0.539394	1
TNFRSF11A	chr18	59992585	0.212051	0.581692	1
ZCCHC2	chr18	60190657	0.212327	0.547074	1
FAM69C	chr18	72103735	0.372619	0.642064	1
ZNF516	chr18	74074452	0.343929	0.658935	1
SALL3	chr18	76740274	0.359595	0.688189	1
CTDP1	chr18	77439947	0.256584	0.641372	1
KCNG2	chr18	77623667	0.399497	0.735104	1
HSBP1L1	chr18	77724735	0.226667	0.48	1
PARD6G	chr18	77917653	0.20336	0.660478	1
C2CD4C	chr19	407095	0.522512	0.706161	1
SHC2	chr19	418927	0.361349	0.700972	1
MADCAM1	chr19	496499	0.47302	0.716275	1
TPGS1	chr19	507506	0.762314	0.737686	1
HCN2	chr19	589945	0.416292	0.69588	0.936642
FGF22	chr19	639925	0.520154	0.721689	1
FSTL3	chr19	676423	0.447601	0.707071	1
PRSS57	chr19	685715	0.235915	0.688967	1
LPPR3	chr19	812569	0.591254	0.706827	1
ELANE	chr19	852328	0.215796	0.675373	1
CFD	chr19	859689	0.606955	0.720472	1
KISS1R	chr19	917502	0.420217	0.723475	1
ARID3A	chr19	929528	0.333333	0.659933	1
GRIN3B	chr19	1000436	0.476213	0.712005	1
TMEM259	chr19	1010348	0.201557	0.6511	1
CNN2	chr19	1026660	0.208963	0.613293	1
HMHA1	chr19	1066024	0.243502	0.656098	1
GPX4	chr19	1104042	0.317406	0.646189	1
SBNO2	chr19	1108218	0.250535	0.667617	1
ATP5D	chr19	1241849	0.302761	0.680473	1
MIDN	chr19	1250295	0.232765	0.69936	1
C19orf24	chr19	1275548	0.657895	0.701755	1
EFNA2	chr19	1286167	0.426791	0.685358	1
GAMT	chr19	1397357	0.215563	0.637224	1
APC2	chr19	1453000	0.648944	0.71687	1
C19orf25	chr19	1475030	0.331933	0.677871	1
PCSK4	chr19	1481757	0.276455	0.675485	1
MEX3D	chr19	1555329	0.687345	0.763772	1
ONECUT3	chr19	1753661	0.649495	0.765656	1
REXO1	chr19	1816064	0.27264	0.670485	1
KLF16	chr19	1854457	0.44664	0.769434	1
ABHD17A	chr19	1877198	0.228762	0.67233	0.589401
ADAT3	chr19	1912046	0.68433	0.734601	1
BTBD2	chr19	1986486	0.257921	0.667934	1
PLEKHJ1	chr19	2230161	0.278889	0.617778	1
SF3A2	chr19	2243417	0.442294	0.675986	1
AMH	chr19	2249331	0.68063	0.733809	1
JSRP1	chr19	2252327	0.356426	0.709839	1
C19orf35	chr19	2275678	0.790788	0.716596	1
LINGO3	chr19	2289996	0.462901	0.713884	1
SLC39A3	chr19	2732748	0.212726	0.634378	1
S1PR4	chr19	3178790	0.288745	0.689178	1
DOHH	chr19	3491489	0.441694	0.713971	1
GIPC3	chr19	3585595	0.239617	0.641108	1
RAX2	chr19	3770618	0.610811	0.717117	1
DAPK3	chr19	3959098	0.230769	0.633699	1
ZBTB7A	chr19	4047749	0.255556	0.705413	1
SIRT6	chr19	4174613	0.303839	0.673221	1
ANKRD24	chr19	4186422	0.203284	0.650974	1
PLIN5	chr19	4523539	0.422773	0.681035	1
SEMA6B	chr19	4543612	0.4027	0.689539	1
TNFAIP8L1	chr19	4651881	0.231729	0.679144	1
MYDGF	chr19	4658016	0.252874	0.605364	1
DPP9-AS1	chr19	4682870	0.264706	0.661765	1
FEM1A	chr19	4791866	0.38607	0.654726	0.879229
PRR22	chr19	5782988	0.491332	0.676123	1
NRTN	chr19	5824176	0.715488	0.749159	1
VMAC	chr19	5904901	0.37451	0.705882	1
ALKBH7	chr19	6372831	0.295796	0.683183	1
PSPN	chr19	6375304	0.492569	0.713376	1
KHSRP	chr19	6414122	0.218633	0.639981	0.999064
TNFSF9	chr19	6531047	0.418301	0.686274	1
C19orf45	chr19	7565708	0.377141	0.644269	1
ZNF358	chr19	7584128	0.292619	0.677797	1
CAMSAP3	chr19	7660888	0.292221	0.670843	1
RETN	chr19	7734212	0.328746	0.623853	1
CLEC4G	chr19	7794251	0.246599	0.655329	1
CTXN1	chr19	7990174	0.337349	0.710843	1
KANK3	chr19	8387722	0.591038	0.719384	1
ANGPTL4	chr19	8429205	0.247748	0.642916	1
PRAM1	chr19	8555072	0.299398	0.640923	0.988967
ZNF414	chr19	8575574	0.490733	0.701769	1
ANGPTL6	chr19	10203264	0.41189	0.678698	1
ICAM5	chr19	10400719	0.341802	0.683604	1
RAVER1	chr19	10428129	0.290621	0.677675	1
PDE4A	chr19	10527618	0.248068	0.629105	1
S1PR5	chr19	10624490	0.255221	0.700084	1
ATG4D	chr19	10654766	0.233855	0.645819	1
CDKN2D	chr19	10677733	0.281437	0.648703	1
C19orf52	chr19	11039498	0.53129	0.711367	1
SPC24	chr19	11257858	0.22138	0.614478	1
ZNF653	chr19	11594496	0.212662	0.64881	1
C19orf43	chr19	12841774	0.645951	0.65725	1
JUNB	chr19	12902585	0.534483	0.678161	1
KLF1	chr19	12995698	0.525253	0.702479	1
GADD45GIP1	chr19	13065021	0.286996	0.678625	1
LYL1	chr19	13210132	0.52669	0.698695	1
IER2	chr19	13264000	0.281994	0.69494	1
SAMD1	chr19	14199228	0.489607	0.69515	1
PKN1	chr19	14544333	0.241632	0.642259	1
PTGER1	chr19	14583371	0.693135	0.740281	1
CCDC105	chr19	15121637	0.254333	0.628667	1
SYDE1	chr19	15218244	0.415761	0.682971	1
NOTCH3	chr19	15271472	0.235357	0.664226	1
RASAL3	chr19	15562605	0.245059	0.662385	1
KLF2	chr19	16435734	0.804775	0.743446	1
SLC35E1	chr19	16664489	0.219789	0.628548	1
F2RL3	chr19	17000000	0.238342	0.698618	1
OCEL1	chr19	17337056	0.222642	0.644025	1
NR2F6	chr19	17343160	0.535802	0.716049	1
ANKLE1	chr19	17392567	0.283037	0.64433	1
MRPL34	chr19	17416701	0.716846	0.677419	1
ANO8	chr19	17434325	0.342795	0.66937	1
NXNL1	chr19	17566455	0.257433	0.658842	1
PGLS	chr19	17622481	0.370656	0.65251	1
MAP1S	chr19	17830311	0.364937	0.682076	1
INSL3	chr19	17927662	0.479798	0.674242	1
ARRDC2	chr19	18112123	0.277141	0.681726	1
PIK3R2	chr19	18266689	0.273205	0.657522	1
MPV17L2	chr19	18304091	0.301127	0.640902	1
JUND	chr19	18391250	0.817529	0.732759	1
GDF15	chr19	18496999	0.458468	0.669903	1
SSBP4	chr19	18530458	0.200777	0.682211	1
C19orf60	chr19	18699611	0.565182	0.688119	1
KLHL26	chr19	18747864	0.270022	0.674242	1
GDF1	chr19	18979405	0.801519	0.760684	1
CERS1	chr19	18981385	0.235572	0.639546	1
HOMER3	chr19	19040251	0.200737	0.646409	1
MEF2BNB-MEF2B	chr19	19256502	0.314663	0.663024	1
MEF2B	chr19	19256605	0.305781	0.669377	1
HAPLN4	chr19	19368625	0.5	0.706369	1
YJEFN3	chr19	19639741	0.235556	0.666667	1
CILP2	chr19	19649158	0.349467	0.682512	1
UQCRFS1	chr19	29698454	0.259394	0.53697	0.626061
VSTM2B	chr19	30017490	0.269231	0.671795	1
RGS9BP	chr19	33167169	1	0.721751	1
NUDT19	chr19	33182866	0.441489	0.61968	1
LRP3	chr19	33685691	0.418288	0.687419	1
CEBPA	chr19	33792243	0.724196	0.751269	1
WTIP	chr19	34972879	0.515855	0.70843	1
USF2	chr19	35760004	0.297791	0.631124	1
ETV2	chr19	36133362	0.215743	0.661807	1
HSPB6	chr19	36246422	0.612836	0.712215	1
ARHGAP33	chr19	36266560	0.261122	0.664778	1
LRFN3	chr19	36430327	0.427928	0.695814	1
SDHAF1	chr19	36486176	1	0.744253	1
ALKBH6	chr19	36500191	0.329588	0.641698	1
THAP8	chr19	36526341	0.238182	0.660606	1
TBCB	chr19	36606462	0.261224	0.602721	1
PPP1R14A	chr19	38741957	0.399775	0.653153	1
PSMD8	chr19	38865241	0.292972	0.593542	1
GGN	chr19	38875051	0.37953	0.698826	1
SPRED3	chr19	38880942	0.630576	0.713707	1
FAM98C	chr19	38893793	0.272381	0.666667	1
HNRNPL	chr19	39327361	0.309605	0.578531	0.961299
FBXO17	chr19	39433247	0.411458	0.641204	1
FBXO27	chr19	39516050	0.291667	0.642019	1
PAK4	chr19	39660193	0.311374	0.667793	1
NCCRP1	chr19	39687622	0.391908	0.67029	1
SYCN	chr19	39693626	0.261728	0.683951	1
LRFN1	chr19	39798272	0.28152	0.688256	1
DLL3	chr19	39989614	0.585883	0.695116	1
SELV	chr19	40005852	0.358309	0.645533	1
EID2B	chr19	40022956	0.252058	0.656379	1
EID2	chr19	40030008	0.424754	0.646976	1
DYRK1B	chr19	40316354	0.294974	0.634392	1
MAP3K10	chr19	40697938	0.307853	0.684817	1
TTC9B	chr19	40722069	0.320833	0.697222	1
CNTD2	chr19	40728958	0.274892	0.666666	1
SPTBN4	chr19	40978528	0.29118	0.659263	1
LTBP4	chr19	41099071	0.225916	0.674937	1
NUMBL	chr19	41173372	0.312022	0.657377	1
DEDD2	chr19	42703589	0.392966	0.678899	1
CIC	chr19	42788856	0.212554	0.661487	1
IRGQ	chr19	44096177	0.38969	0.690171	1
ZNF428	chr19	44111768	0.478836	0.647266	1
BCL3	chr19	45252047	0.450916	0.688645	1
CBLC	chr19	45281188	0.23193	0.643509	1
TOMM40	chr19	45394672	0.252302	0.624309	0.943754
APOE	chr19	45409125	0.458035	0.696008	1
RELB	chr19	45504837	0.285714	0.657258	1
CLASRP	chr19	45543470	0.275802	0.638025	1
NKPD1	chr19	45655195	0.319328	0.683873	1
BLOC1S3	chr19	45682554	0.99179	0.765189	1
PPP1R13L	chr19	45883447	0.259952	0.689988	1
PPM1N	chr19	46001730	0.644238	0.677494	1
VASP	chr19	46011029	0.213473	0.63692	1
OPA3	chr19	46032313	0.352816	0.666312	1
FBXO46	chr19	46214941	0.251656	0.682119	1
SIX5	chr19	46268758	0.506757	0.713964	1
DMWD	chr19	46287500	0.436049	0.68642	1
IRF2BP1	chr19	46387277	0.456695	0.690028	1
MYPOP	chr19	46393880	0.540417	0.705	1
NOVA2	chr19	46443120	0.411765	0.685598	1
CCDC61	chr19	46506276	0.32911	0.668616	1
PNMAL2	chr19	46996814	0.246069	0.662998	1
PTGIR	chr19	47124536	0.451583	0.689944	1
DACT3	chr19	47151738	0.723545	0.748148	1
FKRP	chr19	47258707	0.555108	0.705645	1
SLC1A5	chr19	47278766	0.327502	0.62922	1
NPAS1	chr19	47524304	0.27947	0.682459	1
TMEM160	chr19	47549244	0.835979	0.730159	1
BBC3	chr19	47724957	0.618957	0.740458	1
INAFM1	chr19	47778176	0.51049	0.764569	1
GLTSCR1	chr19	48176831	0.56908	0.707879	1
GRIN2D	chr19	48901649	0.481177	0.705061	1
LMTK3	chr19	48989029	0.559284	0.708501	1
FAM83E	chr19	49104365	0.398747	0.688935	1
DBP	chr19	49134093	0.424335	0.699386	1
NTN5	chr19	49164933	0.485374	0.691837	1
MAMSTR	chr19	49216523	0.218349	0.659455	1
RASIP1	chr19	49224054	0.507434	0.687068	1
NTF4	chr19	49564621	0.366509	0.655608	1
KCNA7	chr19	49573319	0.239878	0.634836	1
SNRNP70	chr19	49589671	0.269406	0.640031	1
LIN7B	chr19	49617661	0.25	0.639423	1
PTH2	chr19	49925724	0.39769	0.739273	1
PRR12	chr19	50094911	0.369334	0.676158	1
RRAS	chr19	50138832	0.232877	0.652968	1
SCAF1	chr19	50148283	0.356309	0.687738	1
AKT1S1	chr19	50373173	0.207584	0.68509	1
KCNC3	chr19	50823502	0.414028	0.689974	1
EMC10	chr19	50979801	0.21347	0.678082	1
JOSD2	chr19	51009429	0.282187	0.675485	1
SHANK1	chr19	51165221	0.424838	0.689331	1
CLEC11A	chr19	51226782	0.5607	0.697531	1
CTU1	chr19	51601857	1	0.768864	0.997135
VSIG10L	chr19	51835864	0.368664	0.647465	1
HAS1	chr19	52216679	0.436632	0.675926	1
CACNG8	chr19	54466396	0.447574	0.712833	1
CACNG6	chr19	54496131	0.41954	0.666667	1
OSCAR	chr19	54598485	0.398297	0.668337	1
LENG9	chr19	54973269	0.564051	0.697518	1
CDC42EP5	chr19	54976284	1	0.782998	1
EPS8L1	chr19	55587812	0.310135	0.665315	1
TNNI3	chr19	55663201	0.208861	0.594937	1
HSPBP1	chr19	55773975	0.356846	0.653942	1
BRSK1	chr19	55795810	0.232777	0.629867	1
SUV420H2	chr19	55853304	0.449927	0.675617	1
IL11	chr19	55877374	0.299167	0.698334	1
UBE2S	chr19	55912803	0.443199	0.64275	0.683109
SHISA7	chr19	55944522	0.648732	0.745826	1
ZNF628	chr19	55991277	0.385597	0.709738	0.992121
NAT14	chr19	55997075	0.425926	0.729469	1
SBK2	chr19	56041099	0.538682	0.706781	1
ZNF579	chr19	56089316	0.617821	0.748964	1
FIZ1	chr19	56103815	0.517773	0.727699	1
ZNF524	chr19	56113478	0.362893	0.68805	1
ZNF784	chr19	56133116	0.442387	0.709877	1
ZNF580	chr19	56153874	1	0.743738	1
ZNF787	chr19	56599388	0.581597	0.732639	1
ZNF444	chr19	56658280	0.73628	0.734756	1
ZNF497	chr19	58867504	0.472946	0.700067	1
ZNF837	chr19	58879103	0.619048	0.722431	1
MZF1	chr19	59073438	0.23356	0.67347	1
ZCCHC3	chr20	278227	0.436214	0.693004	1
SOX12	chr20	306568	0.519515	0.728903	1
TCF15	chr20	585234	0.5775	0.755	1
SRXN1	chr20	629357	0.504831	0.688406	1
SCRT2	chr20	644314	0.562771	0.733767	1
FAM110A	chr20	825447	0.334459	0.704955	1
FKBP1A	chr20	1350672	0.23416	0.548209	0.873278
STK35	chr20	2082527	0.374455	0.626791	1
SNRPB	chr20	2442401	0.428474	0.606267	1
EBF4	chr20	2673791	0.37507	0.658319	1
OXT	chr20	3052301	0.753968	0.722222	1
AVP	chr20	3063275	0.757576	0.727273	1
LZTS3	chr20	3145099	0.339703	0.677282	1
GFRA4	chr20	3640555	0.785	0.736667	1
ADAM33	chr20	3649609	0.219083	0.662572	1
HSPA12B	chr20	3719321	0.295245	0.660844	1
ADRA1D	chr20	4202169	0.324607	0.701571	1
CRLS1	chr20	5986892	0.334426	0.526776	1
LRRN4	chr20	6021667	0.329735	0.669366	1
OVOL2	chr20	18005279	0.201087	0.619565	1
INSM1	chr20	20348911	0.959556	0.755382	1
NKX2-4	chr20	21376548	0.653991	0.738967	0.997652
PAX1	chr20	21686350	0.306192	0.696594	1
FOXA2	chr20	22562487	0.26796	0.678879	1
THBD	chr20	23028413	0.399306	0.683449	1
VSX1	chr20	25052556	0.394626	0.645676	1
DUSP15	chr20	30449205	0.383475	0.617232	1
XKR7	chr20	30555978	0.213218	0.670115	1
CCM2L	chr20	30598257	0.369816	0.675115	1
SNTA1	chr20	31996312	0.205863	0.642293	1
NECAB3	chr20	32245634	0.243913	0.641478	1
C20orf144	chr20	32250151	0.727273	0.686147	1
ACTL10	chr20	32255303	0.366531	0.688347	1
E2F1	chr20	32264537	0.20624	0.651446	1
ASIP	chr20	32848180	0.368421	0.593985	1
TP53INP2	chr20	33296543	0.334842	0.71644	1
SCAND1	chr20	34541666	0.747059	0.695798	1
VSTM2L	chr20	36531752	0.313821	0.673171	1
ACTR5	chr20	37377121	0.205592	0.554276	1
FAM83D	chr20	37554995	0.201028	0.564935	1
MAFB	chr20	39316518	0.210905	0.670782	1
JPH2	chr20	42743435	0.417222	0.692198	1
KCNK15	chr20	43374551	0.269386	0.699899	1
KCNS1	chr20	43723510	0.305819	0.660342	1
NEURL2	chr20	44517396	0.24828	0.661697	1
CDH22	chr20	44803144	0.257539	0.661841	1
TP53RK	chr20	45315391	0.371391	0.574803	1
CEBPB	chr20	48807570	0.680154	0.735067	1
BCAS4	chr20	49411530	0.294118	0.648693	1
FAM210B	chr20	54934061	0.321244	0.576857	0.970639
ANKRD60	chr20	56793550	0.227842	0.622351	1
APCDD1L	chr20	57035845	0.284529	0.685923	1
PPP1R3D	chr20	58514086	0.632778	0.707778	1
TAF4	chr20	60551223	0.392419	0.668815	1
CABLES2	chr20	60966026	0.226862	0.643702	1
RBBP8NL	chr20	60985933	0.280201	0.674687	1
GATA5	chr20	61039891	0.43928	0.703517	1
TCFL5	chr20	61473326	0.417166	0.606121	1
BHLHE23	chr20	61637400	0.700561	0.740533	1
HELZ2	chr20	62190598	0.23542	0.672018	1
TNFRSF6B	chr20	62328120	0.349945	0.69546	1
LIME1	chr20	62368902	0.53491	0.703829	1
SLC2A4RG	chr20	62371265	0.350945	0.71134	1
ABHD16B	chr20	62492893	0.245035	0.699291	1
SOX18	chr20	62679518	0.757143	0.757576	1
LKAAEAR1	chr20	62714737	0.80083	0.737206	1
OLIG2	chr21	34399170	0.41821	0.705761	1
OLIG1	chr21	34442552	0.862132	0.745098	1
CLIC6	chr21	36041687	0.624939	0.653081	1
C2CD2	chr21	43309232	0.20373	0.595409	1
CSTB	chr21	45194082	0.220539	0.548821	1
C21orf2	chr21	45750080	0.202093	0.669604	1
COL18A1	chr21	46825145	0.235046	0.692106	1
FTCD	chr21	47556900	0.258303	0.654982	1
IL17RA	chr22	17565981	0.213379	0.636294	1
CECR6	chr22	17600280	0.658031	0.740357	1
PEX26	chr22	18561142	0.250545	0.604575	1
GSC2	chr22	19136503	0.782362	0.757281	1
C22orf39	chr22	19429166	0.35	0.658333	1
CLDN5	chr22	19511121	0.464912	0.698465	1
GP1BB	chr22	19711092	0.983897	0.771336	1
TBX1	chr22	19747166	0.457447	0.682531	1
RTN4R	chr22	20229233	0.245781	0.674402	1
SCARF2	chr22	20779664	0.565276	0.720904	1
RIMBP3B	chr22	21738147	0.204624	0.639228	0.333333
RIMBP3C	chr22	21738147	0.204624	0.639228	0.333333
HIC2	chr22	21797120	0.231331	0.650974	0.99062
YDJC	chr22	21982706	0.494342	0.710905	1
SDF2L1	chr22	21996625	0.207207	0.659159	1
IGLL1	chr22	23915452	0.320872	0.638629	0.879024
CHCHD10	chr22	24108193	0.591111	0.72	1
MIF	chr22	24236661	0.54023	0.658046	1
LRRC75B	chr22	24981853	0.205169	0.680379	1
MN1	chr22	28146902	0.447255	0.683783	1
CCDC117	chr22	29168837	0.220238	0.514286	1
ZNRF3	chr22	29279754	0.274791	0.639984	1
RHBDD3	chr22	29656048	0.263997	0.684754	1
GAS2L1	chr22	29704095	0.349389	0.690953	1
RASL10A	chr22	29709289	0.754902	0.718954	1
NEFH	chr22	29876251	0.285504	0.59778	0.940907
RNF215	chr22	30775588	0.251323	0.666667	1
SELM	chr22	31500955	0.259132	0.648402	1
TST	chr22	37407067	0.248322	0.625279	1
MPST	chr22	37415877	0.432914	0.683438	1
KCTD17	chr22	37447779	0.234899	0.649888	1
SH3BP1	chr22	38035794	0.233618	0.639126	1
PDXP	chr22	38054789	0.64422	0.73064	1
GALR3	chr22	38219413	0.6757	0.72448	1
ANKRD54	chr22	38227949	0.329457	0.650055	1
SLC16A8	chr22	38474394	0.49703	0.707591	1
BAIAP2L2	chr22	38481306	0.282075	0.653459	1
MAFF	chr22	38609860	0.557576	0.705051	1
NPTXR	chr22	39218613	0.418164	0.692615	1
CBX6	chr22	39262213	0.378935	0.675545	1
CBX7	chr22	39529895	0.207011	0.653439	1
FAM83F	chr22	40391046	0.263473	0.642049	1
CHADL	chr22	41625707	0.4609	0.706422	1
TNFRSF13C	chr22	42321370	0.661261	0.72973	1
MCAT	chr22	43529048	0.21185	0.612958	1
PRR5	chr22	45075679	0.315338	0.658098	1
PRR34	chr22	46447706	0.770983	0.707434	1
PIM3	chr22	50354595	0.406218	0.690112	1
PANX2	chr22	50609159	0.320796	0.67945	1
SELO	chr22	50639465	0.277861	0.670647	1
ADM2	chr22	50920276	0.974273	0.711409	1
SCO2	chr22	50962039	0.258427	0.630462	1
TYMP	chr22	50964198	0.476776	0.693306	1
ODF3B	chr22	50968908	0.432415	0.704724	1
KLHDC7B	chr22	50986595	0.534454	0.693557	1
MAPK8IP2	chr22	51039247	0.425424	0.685934	1
SHANK3	chr22	51113069	0.411251	0.687021	1

## Sheet: Illumina TruSeq
Gene	Chromosome	Start position	CCS score	GC Content	Mappability
SAMD11	chr1	861321	0.220919	0.690616	1
HES4	chr1	934438	0.686937	0.741742	1
B3GALT6	chr1	1167658	0.611616	0.753535	1
FAM132A	chr1	1177927	0.29703	0.686469	1
PUSL1	chr1	1244023	0.260417	0.66886	1
MXRA8	chr1	1288680	0.373255	0.684056	1
TMEM88B	chr1	1361507	1	0.759674	1
VWA1	chr1	1371128	0.426383	0.717489	1
MIB2	chr1	1550839	0.21521	0.688861	1
MMP23B	chr1	1567597	1	0.814103	1
SKI	chr1	2160205	0.26246	0.681756	1
HES5	chr1	2460907	0.340045	0.713646	1
LRRC47	chr1	3697651	0.274258	0.638699	1
AJAP1	chr1	4715485	0.415858	0.636731	1
HES3	chr1	6304425	0.565062	0.693405	1
GPR153	chr1	6309397	0.363934	0.698907	1
HES2	chr1	6478932	0.549808	0.733717	1
ESPN	chr1	6485015	0.328391	0.692106	0.926297
KLHL21	chr1	6653424	0.356745	0.686176	1
FBXO2	chr1	11708750	0.228395	0.672278	1
KIAA2013	chr1	11980371	0.358793	0.665092	0.644357
EFHD2	chr1	15736467	0.279391	0.640387	1
HSPB7	chr1	16342074	0.378168	0.614035	1
IFFO2	chr1	19235054	0.329151	0.640283	1
CAMK2N1	chr1	20810141	0.242616	0.603376	1
FAM43B	chr1	20879466	0.64697	0.742424	1
PITHD1	chr1	24105005	0.309748	0.517296	1
FAM110D	chr1	26487782	0.417892	0.727941	1
TRNP1	chr1	27320277	0.973684	0.795322	1
TMEM200B	chr1	29447416	0.418831	0.718615	1
RNF19B	chr1	33402406	0.211677	0.581605	1
SMIM12	chr1	35321299	0.274194	0.548387	1
DLGAP3	chr1	35331683	0.209184	0.668027	1
ZMYM6	chr1	35452704	0.313223	0.382101	1
SFPQ	chr1	35650056	0.335923	0.572034	1
TFAP2E	chr1	36039178	0.383747	0.673439	1
EVA1B	chr1	36787895	0.434739	0.716867	1
MANEAL	chr1	38259854	0.2631	0.634644	1
C1orf122	chr1	38274076	0.622483	0.744966	1
POU3F1	chr1	38511059	0.580752	0.743363	0.992257
AKIRIN1	chr1	39457052	0.379965	0.552677	1
BMP8A	chr1	39957663	0.310452	0.666076	0.630646
BMP8B	chr1	40226090	0.340816	0.680612	0.673469
MYCL	chr1	40363043	0.300763	0.625191	1
CITED4	chr1	41327244	0.842342	0.781982	1
ARTN	chr1	44401328	0.649123	0.781499	1
TCTEX1D4	chr1	45271674	0.415165	0.731231	1
TAL1	chr1	47685391	0.651104	0.697791	1
FOXE3	chr1	47881987	0.673437	0.767708	1
FOXD2	chr1	47903807	0.658602	0.743952	0.956541
DMRTA2	chr1	50884336	0.561387	0.737262	1
RNF11	chr1	51702428	0.264516	0.505376	1
FAM159A	chr1	53099165	0.317627	0.598604	1
DMRTB1	chr1	53925126	0.238095	0.693877	1
TTC22	chr1	55246915	0.391653	0.669431	1
TMEM61	chr1	55446738	0.21248	0.63823	1
TACSTD2	chr1	59041856	0.317387	0.674897	1
L1TD1	chr1	62672300	0.397484	0.401887	1
FOXD3	chr1	63788729	0.592206	0.723034	0.981443
GNG5	chr1	84967527	0.258454	0.512077	0.929952
GCLM	chr1	94354545	0.205455	0.45697	1
GPR88	chr1	101004522	0.539394	0.730736	1
RNPC3	chr1	104068692	0.207207	0.411197	0.985843
SYPL2	chr1	110009465	0.274725	0.59707	1
ALX3	chr1	110603354	0.269864	0.661822	1
NHLH2	chr1	116380585	0.214461	0.681373	1
SEMA6C	chr1	151104959	0.228607	0.643394	1
C2CD4D	chr1	151810403	0.716267	0.74401	1
CRCT1	chr1	152487859	0.5	0.703333	1
LCE3C	chr1	152573207	1	0.635088	1
LCE3B	chr1	152586286	1	0.648084	1
LOR	chr1	153233425	0.828009	0.749734	1
SLC27A3	chr1	153747832	0.22777	0.635659	1
SHE	chr1	154456624	0.216734	0.602822	1
DPM3	chr1	155112437	0.226287	0.631436	1
MTX1	chr1	155178595	0.313773	0.640155	0.854025
MEX3A	chr1	156046364	0.247921	0.673705	1
HAPLN2	chr1	156593282	0.210166	0.684262	1
HDGF	chr1	156713240	0.267857	0.572511	1
DUSP23	chr1	159750890	0.295806	0.664459	1
NHLH1	chr1	160340521	0.25	0.674129	1
POGK	chr1	166810193	0.214208	0.539345	1
ILDR2	chr1	166888591	0.254427	0.607292	1
CREG1	chr1	167511534	0.53997	0.598793	1
IER5	chr1	181058038	0.505081	0.724594	1
GPR25	chr1	200842165	0.411142	0.72744	1
RASSF5	chr1	206680935	0.258533	0.608569	1
NENF	chr1	212606285	0.34104	0.626204	1
BATF3	chr1	212860132	0.234375	0.617188	1
C1orf115	chr1	220863744	0.307692	0.701632	1
MIXL1	chr1	226411382	0.381089	0.661891	1
C1orf35	chr1	228288831	0.207763	0.686453	1
GJC2	chr1	228345459	0.413258	0.724242	1
IBA57	chr1	228353517	0.387488	0.686274	1
TRIM11	chr1	228582405	0.234186	0.673774	1
RNF187	chr1	228675189	0.550847	0.710452	1
RHOU	chr1	228871489	0.251609	0.593308	1
CCSAP	chr1	229460981	0.255843	0.602706	1
ABCB10	chr1	229653925	0.233198	0.562923	0.975079
FAM89A	chr1	231155608	0.524324	0.688288	1
TRIM67	chr1	231298715	0.267645	0.633078	1
EGLN1	chr1	231502156	0.21897	0.608118	0.99961
DISC1	chr1	231762613	0.347368	0.48421	1
KIAA1804	chr1	233463774	0.254902	0.570556	1
IRF2BP2	chr1	234742882	0.40958	0.675737	1
FMN2	chr1	240255409	0.200329	0.583478	0.957825
COX20	chr1	244999016	1	0.761905	1
C1orf229	chr1	247274812	0.586134	0.7493	1
FAM110C	chr2	41607	0.338342	0.72228	1
SOX11	chr2	5832853	0.399698	0.680241	1
CMPK2	chr2	6980700	0.451481	0.64	1
PQLC3	chr2	11295672	0.234811	0.52381	1
NTSR2	chr2	11798604	0.317113	0.652879	1
MYCN	chr2	16080708	0.26393	0.668065	1
RDH14	chr2	18736456	0.300692	0.563798	1
GDF7	chr2	20866999	0.574279	0.727273	1
CENPA	chr2	27009064	0.236407	0.602837	1
UCN	chr2	27530388	0.569333	0.728	1
DPY30	chr2	32249252	0.243333	0.43	0.92
TMEM178A	chr2	39893114	0.295302	0.608501	1
PKDCC	chr2	42275339	0.285088	0.676788	1
COX7A2L	chr2	42578358	0.202899	0.501449	1
ZFP36L2	chr2	43451457	0.5633	0.712458	1
SIX3	chr2	45169243	0.353854	0.67968	1
KCNK12	chr2	47748045	0.522428	0.709977	1
VAX2	chr2	71127751	0.245132	0.676976	1
SPR	chr2	73114561	0.386768	0.632316	1
EMX1	chr2	73144981	0.540092	0.701031	1
RAB11FIP5	chr2	73302648	0.213812	0.647809	1
NOTO	chr2	73429794	0.287698	0.649471	1
FBXO41	chr2	73486109	0.283105	0.679604	1
EGR4	chr2	73518584	0.242373	0.69322	1
TLX2	chr2	74741933	0.204094	0.707602	1
SH2D6	chr2	85662078	0.24053	0.625	1
ATOH8	chr2	85981312	0.42236	0.682195	1
CD8A	chr2	87013042	0.309322	0.649717	1
FOXI3	chr2	88747725	0.372425	0.671949	0.999604
DUSP2	chr2	96809561	0.411111	0.685714	1
NEURL3	chr2	97163980	0.405388	0.687254	1
CNNM3	chr2	97482014	0.438559	0.680791	1
KIAA1211L	chr2	99410994	0.330045	0.663551	1
LONRF2	chr2	100900759	0.299779	0.566446	1
RNF149	chr2	101893699	0.36783	0.548628	1
CREG2	chr2	101967384	0.347079	0.621993	1
POU3F3	chr2	105471968	0.593209	0.73968	0.993009
SH3RF3	chr2	109745996	0.21869	0.623314	1
SOWAHC	chr2	110372066	0.322243	0.686945	1
MALL	chr2	110843271	0.384615	0.553114	0.692308
EN1	chr2	119600513	0.436387	0.698898	1
SFT2D3	chr2	128459102	0.969907	0.774691	1
MZT2B	chr2	130939855	0.285115	0.708595	0.766247
LYPD1	chr2	133403617	0.273684	0.505263	1
TBR1	chr2	162272921	0.240117	0.610542	1
SP5	chr2	171572022	0.437761	0.727653	0.996659
SP9	chr2	175199820	0.390378	0.716152	0.997251
EVX2	chr2	176944834	0.376487	0.69839	1
HOXD13	chr2	176957618	0.296512	0.63469	1
HOXD11	chr2	176972083	0.536873	0.689282	1
HOXD9	chr2	176987496	0.428234	0.670444	1
HOXD8	chr2	176995094	0.350515	0.597938	1
HOXD1	chr2	177053529	0.252289	0.653103	1
ORMDL1	chr2	190636492	0.205628	0.406926	1
C2orf47	chr2	200820521	0.265982	0.51484	1
FAM117B	chr2	203499910	0.303955	0.5887	1
IGFBP2	chr2	217498246	0.354806	0.695296	1
IGFBP5	chr2	217541473	0.239927	0.638583	1
WNT6	chr2	219724760	0.313237	0.70249	1
WNT10A	chr2	219745717	0.276715	0.665869	1
CDK5R2	chr2	219824542	0.42029	0.718297	1
FEV	chr2	219846388	0.345886	0.709903	1
SPEG	chr2	220299699	0.251785	0.670645	1
CCDC140	chr2	223168621	0.257114	0.556911	1
C2orf72	chr2	231902280	0.713401	0.752253	1
TIGD1	chr2	233412816	1	0.416667	0.991366
EFHD1	chr2	233470869	0.343324	0.63624	1
GBX2	chr2	237074556	0.359121	0.670487	1
ASB18	chr2	237103514	0.332155	0.638693	1
HES6	chr2	239147467	0.358744	0.70852	1
TWIST2	chr2	239756856	1	0.662526	1
DUSP28	chr2	241500101	0.661959	0.730697	1
C2orf54	chr2	241826486	0.231905	0.656573	1
BOK	chr2	242498898	0.261346	0.683881	1
GAL3ST2	chr2	242716370	0.229741	0.670844	1
IL17RE	chr3	9944299	0.217822	0.619991	1
PRRT3	chr3	9987910	0.212492	0.672776	1
VHL	chr3	10183531	0.213396	0.615265	1
CHCHD4	chr3	14154386	0.560204	0.497959	0.881632
CMTM7	chr3	32433398	0.267992	0.600379	1
TRIM71	chr3	32859572	0.206751	0.640967	1
CRTAP	chr3	33155569	0.446023	0.586174	1
C3orf35	chr3	37458757	0.284389	0.468315	1
RPL14	chr3	40498851	0.22043	0.494623	0.867127
TMEM42	chr3	44903416	0.319149	0.588652	1
TMEM158	chr3	45266616	0.69546	0.772979	1
ARIH2OS	chr3	48955709	0.272853	0.628809	1
TUSC2	chr3	50363551	0.426426	0.618619	1
RBM15B	chr3	51428830	0.222409	0.651328	1
GPR62	chr3	51989668	0.591238	0.738934	1
SELK	chr3	53919584	0.309609	0.455516	1
SLC25A26	chr3	66271520	0.230303	0.486061	1
GPR27	chr3	71803200	0.513855	0.728915	1
CPOX	chr3	98299526	0.204396	0.570696	1
LRRC58	chr3	120050046	0.27957	0.546595	1
ZXDC	chr3	126157217	0.221254	0.627565	1
CHST13	chr3	126243175	0.498538	0.716374	1
TXNRD3NB	chr3	126290874	0.431592	0.559702	1
EFCC1	chr3	128720471	0.447337	0.694915	1
GP9	chr3	128780582	0.321161	0.702247	1
CDV3	chr3	133292888	0.264375	0.5325	0.99625
FOXL2	chr3	138664433	0.474359	0.72237	1
SPSB4	chr3	140784946	0.437348	0.688564	1
SHOX2	chr3	157815815	0.279026	0.622659	1
RARRES1	chr3	158415466	0.306667	0.53	1
MAP6D1	chr3	183535143	0.763333	0.698333	1
CAMK2N2	chr3	183977944	0.295833	0.65	1
XXYLT1	chr3	194790443	0.278342	0.649746	1
MFSD7	chr4	675746	0.273913	0.654658	1
IDUA	chr4	980872	0.343493	0.687534	1
FGFRL1	chr4	1006273	0.247911	0.66922	1
FAM53A	chr4	1643019	0.204261	0.669173	1
C4orf48	chr4	2043721	0.388646	0.720524	1
MXD4	chr4	2252270	0.238516	0.646643	1
ADRA2C	chr4	3768333	0.335853	0.709863	1
MSX1	chr4	4861626	0.399123	0.702851	1
CRMP1	chr4	5823486	0.201667	0.600952	1
BLOC1S4	chr4	6717936	0.205657	0.695719	1
HTRA3	chr4	8271695	0.229809	0.636564	1
HMX1	chr4	8869418	0.911945	0.756508	1
NKX3-2	chr4	13543616	0.282649	0.695895	1
FAM200B	chr4	15688600	1	0.328774	0.982016
SOD3	chr4	24801143	0.514523	0.73444	1
BEND4	chr4	42119534	0.271651	0.572586	1
KCTD8	chr4	44176806	0.242968	0.594937	1
SLAIN2	chr4	48343756	0.267182	0.513746	1
SLC10A4	chr4	48485578	0.265982	0.576103	1
ZAR1	chr4	48492308	0.755294	0.697255	1
GSX2	chr4	54966511	0.375956	0.656831	1
TMEM165	chr4	56262356	0.201538	0.486154	1
NMU	chr4	56465312	0.213333	0.495238	1
IGFBP7	chr4	57897482	0.435218	0.640754	1
GRSF1	chr4	71690035	0.202703	0.519057	1
COX18	chr4	73923830	0.258574	0.529783	1
CXCL11	chr4	76955905	0.242424	0.375	1
PRDM8	chr4	81121234	0.350725	0.655555	1
HNRNPD	chr4	83276486	0.218165	0.496255	1
NKX6-1	chr4	85414441	0.300272	0.677536	1
DSPP	chr4	88532060	0.37596	0.474142	0.991808
PYURF	chr4	89443038	0.237681	0.591305	1
C4orf32	chr4	113066736	0.383459	0.558897	1
TMEM155	chr4	122681448	0.46056	0.473283	1
FGF2	chr4	123747930	0.318339	0.649365	1
PGRMC2	chr4	129192470	0.385926	0.589629	1
SAP30	chr4	174292333	0.423831	0.544495	0.972851
HAND2	chr4	174448427	0.409021	0.66055	1
IRX4	chr5	1878082	0.529703	0.69967	0.982805
IRX2	chr5	2747677	0.428319	0.713983	0.972775
SRD5A1	chr5	6633689	0.273077	0.534615	0.996154
ANKRD33B	chr5	10564579	0.251117	0.695264	1
BASP1	chr5	17275325	0.425439	0.692982	1
GOLPH3	chr5	32126317	0.250836	0.51951	1
SNX18	chr5	53813782	0.236572	0.617936	1
FOXD1	chr5	72742791	0.666189	0.751433	0.956901
ZBED3	chr5	76372998	0.948936	0.787234	1
OTP	chr5	76926088	0.304703	0.690184	1
GPR150	chr5	94955979	1	0.740996	1
FBXL17	chr5	107197420	0.332384	0.592118	1
SRP19	chr5	112197073	0.340102	0.398477	1
TMED7	chr5	114951905	0.344037	0.412844	1
PRDM6	chr5	122425709	0.381432	0.623042	1
C5orf63	chr5	126383361	0.414141	0.429293	1
CCNI2	chr5	132083187	0.438826	0.626717	1
SOWAHA	chr5	132149313	0.631515	0.720606	1
SHROOM1	chr5	132158487	0.209709	0.66588	1
TCF7	chr5	133450597	0.200838	0.630335	1
PCBD2	chr5	134240829	0.21374	0.503817	1
NEUROG1	chr5	134870666	0.208683	0.693277	1
HNRNPA0	chr5	137088837	0.251634	0.642702	1
PROB1	chr5	138727722	0.364993	0.698491	1
ECSCR	chr5	138784453	0.343373	0.533132	1
NRG2	chr5	139227501	0.344272	0.658194	1
DND1	chr5	140050877	0.223164	0.652542	0.816541
CDX1	chr5	149546439	0.557644	0.696742	1
SAP30L	chr5	153826164	0.36413	0.541666	1
LSM11	chr5	157170758	0.28578	0.618652	1
ADRA1B	chr5	159343912	0.310301	0.634677	1
ZBED8	chr5	159820712	1	0.383193	1
TLX3	chr5	170736369	0.280822	0.681507	1
NEURL1B	chr5	172068409	0.627098	0.721822	1
DUSP1	chr5	172195764	0.236413	0.625	1
NKX2-5	chr5	172659571	0.359487	0.685128	1
BOD1	chr5	173035267	0.217577	0.587031	1
ARL10	chr5	175792566	0.248299	0.662585	1
PFN3	chr5	176827163	0.455314	0.714976	1
PRR7	chr5	176882068	0.304848	0.707879	1
CBY3	chr5	179105583	0.29561	0.66941	1
LTC4S	chr5	179221081	0.520971	0.704194	1
SCGB3A1	chr5	180017230	0.239683	0.695238	1
BTNL9	chr5	180472489	0.218595	0.641791	1
TRIM7	chr5	180622165	0.31401	0.656401	1
TRIM41	chr5	180650999	0.253404	0.625819	1
FOXQ1	chr6	1312939	0.646865	0.764026	1
FOXF2	chr6	1390182	0.425094	0.705618	1
FOXC1	chr6	1610680	0.609807	0.719615	0.984958
WRNIP1	chr6	2765856	0.252503	0.615616	1
PPP1R3G	chr6	5085719	0.659239	0.726091	1
LYRM4	chr6	5109656	0.294872	0.505495	1
BMP6	chr6	7727188	0.23022	0.612192	1
SMIM13	chr6	11094546	0.275362	0.525362	1
ERVFRD-1	chr6	11103926	0.641311	0.46073	1
MCUR1	chr6	13791040	0.384259	0.552778	1
FAM8A1	chr6	17600640	0.390097	0.594203	1
NHLRC1	chr6	18121649	0.235269	0.600168	1
ID4	chr6	19837985	0.4393	0.730452	1
SOX4	chr6	21594765	0.430877	0.704561	1
HDGFL1	chr6	22569804	0.380952	0.681217	1
TRIM27	chr6	28871846	0.320687	0.559663	1
OR12D2	chr6	29364476	0.25487	0.467532	1
MAS1L	chr6	29454542	0.274009	0.498678	1
GABBR1	chr6	29571319	0.209211	0.55623	1
MOG	chr6	29624986	0.397686	0.524969	1
ZFP57	chr6	29640276	0.214773	0.531968	1
HLA-F	chr6	29691240	0.340058	0.632085	0.988713
HLA-G	chr6	29795621	0.253196	0.634218	0.978106
HLA-A	chr6	29910330	0.532787	0.637523	0.877854
PPP1R11	chr6	30035187	0.326772	0.582677	0.989502
RNF39	chr6	30038887	0.793427	0.664789	1
TRIM31	chr6	30071312	0.233177	0.482786	1
TRIM10	chr6	30121464	0.40817	0.569281	1
TRIM15	chr6	30131461	0.592275	0.60515	1
TRIM26	chr6	30153652	0.592593	0.596296	1
TRIM39-RPP21	chr6	30297094	0.210648	0.55754	1
RPP21	chr6	30312948	0.491398	0.612903	1
HLA-E	chr6	30457308	0.295265	0.617456	0.9684
GNL1	chr6	30513848	0.274945	0.583882	1
PRR3	chr6	30525121	0.529101	0.582011	1
ATAT1	chr6	30594662	0.366267	0.566866	1
C6orf136	chr6	30615008	0.347722	0.570743	1
DHX16	chr6	30621018	0.224707	0.568665	1
PPP1R18	chr6	30645045	0.437296	0.624865	1
NRM	chr6	30656437	0.41635	0.614702	1
FLOT1	chr6	30695892	0.202492	0.571651	1
IER3	chr6	30711712	0.880042	0.675159	1
DDR1	chr6	30852996	0.280514	0.62384	1
VARS2	chr6	30882188	0.260207	0.603291	1
C6orf15	chr6	31079157	0.503579	0.593047	1
CDSN	chr6	31083801	0.42044	0.596226	1
PSORS1C2	chr6	31105727	0.86618	0.649635	1
CCHCR1	chr6	31110368	0.280502	0.604466	1
TCF19	chr6	31127246	0.716763	0.624278	1
HLA-C	chr6	31236945	0.630336	0.650318	0.962201
HLA-B	chr6	31322259	0.729568	0.640955	0.983165
MICA	chr6	31371409	0.235409	0.541829	0.940661
MICB	chr6	31465970	0.519531	0.559028	0.931424
MCCD1	chr6	31496791	0.826389	0.619445	1
ATP6V1G2	chr6	31513184	0.488796	0.613445	1
NFKBIL1	chr6	31515471	0.951862	0.653043	1
TNF	chr6	31543518	0.42735	0.612535	1
LTB	chr6	31548485	0.781633	0.680272	1
LST1	chr6	31555076	0.461149	0.594595	1
NCR3	chr6	31556843	0.436893	0.597781	1
PRRC2A	chr6	31590566	0.456905	0.616929	1
BAG6	chr6	31606907	0.382283	0.598344	1
C6orf47	chr6	31626839	0.500565	0.619209	1
GPANK1	chr6	31630042	0.380486	0.608777	1
ABHD16A	chr6	31654988	0.320215	0.591533	1
LY6G6F	chr6	31674683	0.262304	0.588367	1
C6orf25	chr6	31691160	0.52957	0.64785	1
DDAH2	chr6	31695013	0.448718	0.641026	1
SAPCD1	chr6	31730831	0.25419	0.577281	1
VWA7	chr6	31733370	0.291776	0.622056	1
VARS	chr6	31745370	0.24361	0.614756	1
NEU1	chr6	31827495	0.266026	0.585737	1
SLC44A4	chr6	31831403	0.310127	0.555087	1
EHMT2	chr6	31847860	0.449653	0.610243	1
ZBTB12	chr6	31867702	0.347826	0.633333	0.956159
DXO	chr6	31937653	0.279597	0.588581	1
STK19	chr6	31939773	0.264777	0.593486	0.910133
TNXB	chr6	31976390	0.442854	0.647632	0.89668
PRRT1	chr6	32116998	0.941368	0.695983	1
PPT2	chr6	32121403	0.231392	0.574973	1
EGFL8	chr6	32133942	0.277778	0.632653	1
AGPAT1	chr6	32137052	0.298122	0.59507	1
PBX2	chr6	32154158	0.344548	0.593968	0.842227
GPSM3	chr6	32159142	0.522774	0.648033	1
NOTCH4	chr6	32163213	0.403038	0.63173	1
C6orf10	chr6	32260757	0.277547	0.412335	1
NM_019602	chr6	32362512	0.333333	0.547514	1
HLA-DRA	chr6	32407727	0.24902	0.508497	1
HLA-DRB5	chr6	32485515	0.946941	0.570537	0.9536
HLA-DRB1	chr6	32546867	0.757803	0.579276	0.9536
HLA-DQB1	chr6	32628012	0.263359	0.590331	0.943384
HLA-DQA2	chr6	32709220	0.309245	0.520833	0.879557
HLA-DQB2	chr6	32724229	0.518275	0.593567	0.936404
TAP2	chr6	32790065	0.378151	0.586368	1
PSMB8	chr6	32808735	0.307971	0.556936	1
TAP1	chr6	32813355	0.412649	0.59827	1
PSMB9	chr6	32822006	0.234848	0.562121	1
HLA-DMB	chr6	32902747	0.344066	0.551768	1
HLA-DMA	chr6	32916640	0.479644	0.526718	1
HLA-DOA	chr6	32974614	0.320717	0.616202	1
HLA-DPA1	chr6	33036426	0.252235	0.556833	1
HLA-DPB1	chr6	33043818	0.475547	0.58816	0.969756
COL11A2	chr6	33131454	0.296538	0.646614	1
RXRB	chr6	33162458	0.442884	0.609863	1
HSD17B8	chr6	33172445	0.279262	0.594148	1
RING1	chr6	33176599	0.475839	0.619984	1
B3GALT4	chr6	33245196	0.315743	0.639402	1
RGL2	chr6	33259878	0.314696	0.603685	1
TAPBP	chr6	33269536	0.408972	0.620825	1
DAXX	chr6	33286519	0.209505	0.558196	1
LEMD2	chr6	33740404	0.40377	0.640873	1
CLPSL2	chr6	35744395	0.219321	0.590078	1
MDFI	chr6	41606487	0.286775	0.65722	1
C6orf132	chr6	42071498	0.245024	0.643398	1
SRF	chr6	43139394	0.232482	0.650949	1
VEGFA	chr6	43738443	0.372727	0.620661	1
TMEM151B	chr6	44238479	0.302043	0.690932	1
B3GAT2	chr6	71571365	0.397418	0.684783	1
AKIRIN2	chr6	88385314	0.383987	0.513072	1
PNRC1	chr6	89790613	0.222561	0.576219	1
PM20D2	chr6	89855863	0.282227	0.526316	1
POU3F2	chr6	99282749	0.330706	0.686937	1
PRDM13	chr6	100054910	0.419492	0.685499	1
SOBP	chr6	107811820	0.232647	0.620137	1
GPR6	chr6	110299978	0.216802	0.663957	1
MARCKS	chr6	114178921	0.655155	0.744744	1
FAM26F	chr6	116782583	0.364681	0.573668	1
FAM162B	chr6	117073759	0.351738	0.582822	1
VGLL2	chr6	117586926	0.54717	0.680293	1
SOGA3	chr6	127794425	0.239803	0.618495	1
CTGF	chr6	132270403	0.204268	0.610772	1
SLC35D3	chr6	137243566	0.216627	0.645884	1
EPM2A	chr6	145946830	0.272904	0.579922	1
SAMD5	chr6	147830064	0.429119	0.676245	1
ZC3H12D	chr6	149771818	0.226956	0.656855	1
LRP11	chr6	150141684	0.407851	0.632735	1
PPP1R14C	chr6	150464328	0.213855	0.590361	1
PRR18	chr6	166720742	0.890203	0.777027	1
PDCD2	chr6	170886646	0.250274	0.526835	0.989595
FAM20C	chr7	193199	0.692593	0.651852	1
UNCX	chr7	1272653	0.734169	0.764263	1
ELFN1	chr7	1784232	0.26156	0.684761	1
LFNG	chr7	2552288	0.282917	0.685	1
GNA12	chr7	2770814	0.249127	0.604712	1
FOXK1	chr7	4721939	0.284514	0.688011	1
TNRC18	chr7	5347736	0.262602	0.684181	0.939261
GRID2IP	chr7	6537404	0.275028	0.659241	1
ZNF853	chr7	6655805	0.607576	0.65202	1
GLCCI1	chr7	8008981	0.277981	0.577859	1
TWIST1	chr7	19156335	0.3867	0.714286	1
SP8	chr7	20823908	0.452194	0.712508	1
NFE2L3	chr7	26192118	0.223741	0.501199	0.86187
C7orf71	chr7	26678763	0.392157	0.484314	1
HOXA4	chr7	27168843	0.521288	0.693666	1
HOXA5	chr7	27181453	0.360394	0.623616	1
HOXA10	chr7	27211517	0.581103	0.67721	1
HOXA11	chr7	27222414	0.371019	0.61465	1
HOXA13	chr7	27237816	0.399314	0.684662	1
EVX1	chr7	27282649	0.364788	0.699346	1
TRIL	chr7	28995226	0.232033	0.696099	1
PRR15	chr7	29605945	0.742308	0.676923	1
WIPF3	chr7	29874340	0.297459	0.639014	1
FKBP14	chr7	30054350	0.25	0.416667	1
ZNRF2	chr7	30324973	0.579561	0.647462	0.993827
IGFBP1	chr7	45928251	0.257692	0.6	1
IGFBP3	chr7	45954418	0.470917	0.645414	1
VWC2	chr7	49815031	0.492331	0.663599	1
WBSCR16	chr7	74442135	0.298337	0.601871	0.803015
SRRM3	chr7	75864384	0.585991	0.68793	1
SSC4D	chr7	76019375	0.248968	0.66575	1
GATAD1	chr7	92077043	0.307407	0.528395	1
NPTX2	chr7	98246773	0.496142	0.657407	1
FAM200A	chr7	99144308	0.885889	0.353659	1
C7orf43	chr7	99752633	0.238956	0.63798	1
GPC2	chr7	99767852	0.224425	0.646552	1
ZASP	chr7	100171672	0.280079	0.698225	1
MOSPD3	chr7	100210414	0.289548	0.637006	1
VGF	chr7	100806276	0.265693	0.714827	1
NAT16	chr7	100815359	0.330631	0.681982	1
SH2B2	chr7	101928449	0.468891	0.693439	1
CCDC71L	chr7	106300634	0.699859	0.74435	1
MDFIC	chr7	114562471	0.336347	0.577758	1
TMEM229A	chr7	123671914	0.208661	0.663167	1
PRRT4	chr7	127990909	0.447407	0.699259	1
KLF14	chr7	130417888	0.45679	0.721193	1
ZC3HAV1L	chr7	138711289	0.30897	0.575858	1
KLRG2	chr7	139138332	0.423577	0.703252	1
ZNF467	chr7	149461802	0.307886	0.68736	1
ATP6V0E2	chr7	149571007	0.330842	0.661685	1
ZNF775	chr7	150085558	0.307311	0.724907	1
KCNH2	chr7	150642452	0.224786	0.65621	0.996759
GBX1	chr7	150845675	0.480752	0.662695	1
WDR86	chr7	151078413	0.32852	0.693863	1
EN2	chr7	155251072	0.662176	0.702595	1
SHH	chr7	155595593	0.324334	0.673146	1
MNX1	chr7	156798213	0.54322	0.741475	1
TDRP	chr8	441571	0.335052	0.551547	1
KBTBD11	chr8	1949358	0.823718	0.768697	1
MFHAS1	chr8	8643531	0.20956	0.615385	1
XKR6	chr8	10755461	0.295691	0.619937	1
GATA4	chr8	11565821	0.419488	0.688488	1
NEIL2	chr8	11628956	0.215637	0.565737	1
LONRF1	chr8	12580604	0.310078	0.515073	1
MICU3	chr8	16884788	0.239171	0.457627	1
NKX3-1	chr8	23538733	0.358865	0.639716	1
PNMA2	chr8	26365176	1	0.549772	1
ZNF703	chr8	37553497	0.296672	0.722504	1
ADGRA2	chr8	37654786	0.204257	0.667165	1
ADRB3	chr8	37821735	0.291769	0.696006	1
EIF4EBP1	chr8	37888091	0.406162	0.638655	1
C8orf86	chr8	38369904	0.335565	0.528274	1
HTRA4	chr8	38831782	0.22956	0.557652	1
RNF170	chr8	42705933	0.262703	0.440041	1
CEBPD	chr8	48649872	0.530247	0.749383	1
SOX17	chr8	55370698	0.535341	0.715662	1
BHLHE22	chr8	65493347	0.462478	0.72164	1
CRH	chr8	67089121	0.20643	0.681895	1
RDH10	chr8	74207524	0.281676	0.530215	1
TMEM64	chr8	91637898	0.300087	0.616798	1
TRIQK	chr8	93898849	0.208812	0.371647	1
GDF6	chr8	97156790	0.295322	0.66886	1
BAALC	chr8	104153125	0.365297	0.591324	1
CTHRC1	chr8	104383884	0.204918	0.501366	1
AARD	chr8	117950482	0.30235	0.630342	1
MED30	chr8	118533115	0.269088	0.500931	1
TMEM65	chr8	125326200	0.356155	0.5574	1
TRIB1	chr8	126443144	0.266756	0.613941	1
CHRAC1	chr8	141521598	0.371212	0.477273	1
JRK	chr8	143740266	0.804953	0.622148	1
THEM6	chr8	143808764	0.698565	0.708134	1
LY6H	chr8	144239666	0.221193	0.650206	1
GLI4	chr8	144351566	0.240495	0.689655	1
MAFA	chr8	144511514	0.437853	0.736347	1
MROH6	chr8	144649408	0.214859	0.700803	1
TIGD5	chr8	144680073	0.4155	0.727838	1
CCDC166	chr8	144788863	0.509477	0.70887	1
FAM83H	chr8	144808090	0.286299	0.697175	1
BOP1	chr8	145486119	0.320388	0.663431	1
SCRT1	chr8	145556846	0.446514	0.717288	1
FBXL6	chr8	145579190	0.208951	0.669136	1
KIFC2	chr8	145691802	0.228447	0.694478	1
MFSD3	chr8	145734716	0.365214	0.680387	1
C8orf82	chr8	145752725	0.493088	0.71275	1
C9orf66	chr9	214508	0.456432	0.720609	1
DMRT2	chr9	1051613	0.292122	0.562967	1
PPAPDC2	chr9	4662375	0.231982	0.656532	1
LURAP1L	chr9	12775714	0.283843	0.577875	1
CDKN2A	chr9	21968227	0.288439	0.682081	0.998844
CDKN2B	chr9	22005985	0.317269	0.7249	0.997992
TUSC1	chr9	25677680	0.406103	0.740219	1
SIGMAR1	chr9	34635614	0.262391	0.650146	1
CCDC107	chr9	35658376	0.660232	0.691119	1
HRCT1	chr9	35906284	0.452586	0.672414	1
CLTA	chr9	36191053	0.220214	0.56091	1
DCAF10	chr9	37800624	0.201488	0.525595	1
SHB	chr9	37919817	0.464379	0.643791	1
IGFBPL1	chr9	38411396	0.498805	0.692951	1
FXN	chr9	71650698	0.226667	0.546667	1
C9orf40	chr9	77562963	0.476068	0.668376	1
FOXB2	chr9	79634570	0.448807	0.69438	1
GAS1	chr9	89560656	0.578035	0.741811	1
AUH	chr9	93976629	0.276961	0.52451	1
FAM120AOS	chr9	96209892	0.325758	0.630682	1
BARX1	chr9	96714445	0.22048	0.653137	1
ZNF367	chr9	99150518	0.39886	0.630579	1
HABP4	chr9	99212561	0.280998	0.593398	1
AAED1	chr9	99404040	0.281938	0.537445	1
FOXE1	chr9	100616196	0.505348	0.737077	1
TRIM14	chr9	100849751	0.325809	0.638074	1
ANKS6	chr9	101498800	0.227829	0.612768	1
CYLC2	chr9	105757662	0.26361	0.383954	1
AKAP2	chr9	112810979	0.8	0.71282	1
GNG10	chr9	114423914	0.5	0.641975	1
INIP	chr9	115449817	0.304762	0.444445	1
MEGF9	chr9	123367467	0.258543	0.552941	1
TTLL11	chr9	124584865	0.212817	0.587263	1
CRB2	chr9	126118539	0.248834	0.67859	1
PTRH1	chr9	130476378	0.341085	0.682171	1
PTGES2	chr9	130883423	0.246032	0.652557	1
C9orf16	chr9	130922686	0.311508	0.650793	1
SET	chr9	131446174	0.231539	0.438047	0.877681
ENDOG	chr9	131580963	0.812602	0.728314	1
IER5L	chr9	131939116	0.451852	0.74321	1
C9orf106	chr9	132084092	0.236767	0.60515	1
C9orf50	chr9	132374625	0.224537	0.671297	1
PRRX2	chr9	132428146	0.360236	0.712598	1
FAM163B	chr9	136444143	0.253	0.67	1
LHX3	chr9	139089170	0.227484	0.688665	1
DNLZ	chr9	139256463	0.434823	0.698324	1
INPP5E	chr9	139324126	0.258398	0.655814	1
C9orf172	chr9	139738866	0.52116	0.740273	0.977304
CLIC3	chr9	139889132	0.247539	0.676512	1
SAPCD2	chr9	139959110	0.535112	0.744382	0.998596
LRRC26	chr9	140063305	0.751244	0.754229	1
TPRN	chr9	140086563	0.363026	0.722547	1
TOR4A	chr9	140173141	0.283805	0.713836	1
NOXA1	chr9	140317981	0.237259	0.689394	1
ADARB2	chr10	1229132	0.236261	0.674324	1
PROSER2	chr10	11894076	0.485092	0.701835	1
CCDC3	chr10	12940415	0.212177	0.635916	1
HACD1	chr10	17632362	0.287197	0.484429	1
CASC10	chr10	21784528	0.279805	0.712896	1
SKIDA1	chr10	21804024	0.256142	0.57059	1
MSRB2	chr10	23384537	0.204007	0.571949	1
PTF1A	chr10	23481459	0.41844	0.68997	1
OTUD1	chr10	23728386	0.529737	0.683956	1
FZD8	chr10	35928272	0.292086	0.708873	1
C10orf53	chr10	50887743	0.358998	0.523191	1
ATOH7	chr10	69990975	0.275599	0.705882	1
TACR2	chr10	71164581	0.216374	0.58396	1
TYSND1	chr10	71899679	0.384186	0.697237	1
NPFFR1	chr10	72014712	0.224125	0.654475	1
FUT11	chr10	75532091	0.289723	0.616633	1
COMTD1	chr10	76993830	0.252852	0.700887	1
ZNF503	chr10	77158506	0.260433	0.70067	1
RPS24	chr10	79793659	0.224638	0.501672	0.951969
PPIF	chr10	81107304	0.210737	0.600962	1
ZCCHC24	chr10	81146100	0.319559	0.637741	1
PLAC9	chr10	81892518	0.217687	0.656463	1
PANK1	chr10	91344162	0.242192	0.572603	1
FGFBP3	chr10	93667949	0.505792	0.724582	1
HHEX	chr10	94449743	0.211562	0.601476	1
TBC1D12	chr10	96162370	0.329467	0.542096	1
FRAT1	chr10	99079210	0.532143	0.739286	0.994048
FRAT2	chr10	99093627	0.601852	0.762108	0.992877
MARVELD1	chr10	99473633	0.213602	0.710728	1
CNNM1	chr10	101089144	0.301996	0.62605	1
NKX2-3	chr10	101292888	0.320091	0.672146	1
KAZALD1	chr10	102822349	0.260656	0.655737	1
TLX1	chr10	102891298	0.339376	0.680765	1
FBXL15	chr10	104180886	0.208749	0.699889	1
C10orf95	chr10	104210213	0.859819	0.754522	1
INA	chr10	105036968	0.225333	0.628666	1
NEURL1	chr10	105254144	0.373043	0.682319	1
ADRA2A	chr10	112837754	0.327253	0.688841	1
ADRB1	chr10	115803891	0.340307	0.718271	1
VAX1	chr10	118891719	0.288478	0.658751	1
NANOS1	chr10	120789313	0.785552	0.772469	1
ARMS2	chr10	124214243	0.273148	0.552469	1
HTRA1	chr10	124221168	0.327096	0.601525	1
HMX3	chr10	124895566	0.294035	0.706431	1
NKX1-2	chr10	126135997	0.277897	0.715665	1
LHPP	chr10	126150431	0.273063	0.600246	1
FOXI2	chr10	129535537	0.471787	0.701149	0.998433
PWWP2B	chr10	134210730	0.229715	0.679351	1
NKX6-2	chr10	134598419	0.382494	0.719425	1
UTF1	chr10	135043792	0.731969	0.781676	1
CALY	chr10	135139330	0.238532	0.680428	1
FUOM	chr10	135168873	0.233051	0.627119	1
SPRN	chr10	135236729	0.5	0.789474	0.98136
NLRP6	chr11	278569	0.269791	0.675878	1
B4GALNT4	chr11	369803	0.286699	0.675	1
LMNTD2	chr11	554979	0.208136	0.688189	1
SCT	chr11	626430	0.345763	0.688136	1
DRD4	chr11	637304	0.576587	0.739682	1
DUSP8	chr11	1577747	0.492013	0.709265	0.978807
ASCL2	chr11	2290980	0.794674	0.750859	1
CDKN1C	chr11	2905233	0.608836	0.757543	1
PHLDA2	chr11	2950135	0.249455	0.688453	1
PRKCDBP	chr11	6340392	0.510178	0.706107	1
TAF10	chr11	6632152	0.35312	0.665145	1
RBMXL2	chr11	7110351	0.240034	0.691264	1
WEE1	chr11	9595480	0.251998	0.517315	1
LMO2	chr11	33880901	0.362573	0.633041	1
FJX1	chr11	35640184	0.646499	0.729833	1
C11orf96	chr11	43964454	0.386179	0.680217	1
PTPMT1	chr11	47587174	0.504196	0.616783	1
C1QTNF4	chr11	47611372	0.493939	0.713131	1
RTN4RL2	chr11	57228338	0.420365	0.704438	1
MED19	chr11	57472093	0.22906	0.581197	1
PTGDR2	chr11	60620007	0.531987	0.688552	1
SLC15A3	chr11	60704690	0.270905	0.647194	1
LRRC10B	chr11	61276470	0.577929	0.730375	1
LRRN4CL	chr11	62455263	0.423291	0.700139	1
TAF6L	chr11	62543255	0.254414	0.635099	1
C11orf95	chr11	63530889	0.575847	0.72705	1
BAD	chr11	64037680	0.33925	0.670611	1
KCNK4	chr11	64060490	0.281303	0.664975	1
NRXN2	chr11	64374667	0.217987	0.650074	1
SAC3D1	chr11	64808764	0.532962	0.707521	1
LTBP3	chr11	65306550	0.253787	0.671117	1
FAM89B	chr11	65340140	0.501724	0.696552	1
SIPA1	chr11	65408392	0.224992	0.673698	1
CCDC85B	chr11	65658254	0.472085	0.71757	1
GAL3ST3	chr11	65809977	0.260031	0.695988	1
TMEM151A	chr11	66059484	0.440299	0.719261	1
ZDHHC24	chr11	66306999	0.275439	0.700585	1
C11orf86	chr11	66742833	0.340517	0.652299	1
RHOD	chr11	66824373	0.345972	0.619273	1
PTPRCAP	chr11	67203203	0.408213	0.692432	1
TMEM134	chr11	67232084	0.204082	0.642857	1
NUDT8	chr11	67395416	0.257009	0.641122	1
CHKA	chr11	67821454	0.254731	0.510917	1
FGF19	chr11	69514029	0.356375	0.646697	1
FGF4	chr11	69588076	0.547504	0.689211	1
FGF3	chr11	69625072	0.305556	0.670834	1
PHOX2A	chr11	71950792	0.497076	0.712281	1
LIPT2	chr11	74203179	0.668822	0.681034	1
KLHL35	chr11	75133623	0.56992	0.701484	1
MAP6	chr11	75298103	0.301717	0.604252	1
B3GNT6	chr11	76750595	0.481834	0.709343	1
FAM181B	chr11	82443490	0.610851	0.729899	1
FUT4	chr11	94277299	0.45951	0.709353	1
SRSF8	chr11	94800390	0.209906	0.654481	0.926101
JRKL	chr11	96123813	0.336508	0.396825	1
FDX1	chr11	110300844	0.333333	0.545946	0.932432
TTC36	chr11	118398209	0.461404	0.659649	1
NRGN	chr11	124609980	0.297468	0.708861	1
HEPACAM	chr11	124791033	0.242206	0.61231	1
CD27	chr12	6554261	0.21445	0.603211	1
PTMS	chr12	6875871	0.28481	0.56962	1
LAG3	chr12	6882018	0.244934	0.6471	1
P3H3	chr12	6937605	0.209502	0.661086	1
YBX3	chr12	10853886	0.234138	0.610366	0.98168
APOLD1	chr12	12878934	0.294187	0.680902	1
AEBP2	chr12	19592633	0.305019	0.559202	1
BHLHE41	chr12	26274998	0.622153	0.648723	1
SLC2A13	chr12	40153827	0.22907	0.51772	1
SLC48A1	chr12	48167087	0.234694	0.630385	1
CCDC184	chr12	48577905	0.215385	0.661538	1
WNT1	chr12	49372433	0.280992	0.668241	1
DDN	chr12	49390522	0.246723	0.673221	1
DHH	chr12	49483641	0.24937	0.671705	1
C1QL4	chr12	49726836	0.306137	0.686193	1
FIGNL2	chr12	52214235	0.619521	0.7421	1
GRASP	chr12	52400803	0.557239	0.688552	1
IGFBP6	chr12	53491501	0.213693	0.661134	1
RARG	chr12	53605459	0.24663	0.605392	1
HOXC13	chr12	54332690	0.306143	0.677744	1
HOXC12	chr12	54348713	0.38843	0.668241	1
HOXC9	chr12	54393972	0.250319	0.637292	1
NXPH4	chr12	57610752	0.23301	0.659115	1
AGAP2	chr12	58120334	0.241216	0.651351	1
MARCH9	chr12	58149311	0.342939	0.655914	1
HMGA2	chr12	66219050	0.276119	0.552239	1
PHLDA1	chr12	76424315	0.276534	0.6733	1
PAWR	chr12	79986386	0.382209	0.567937	1
ASCL1	chr12	103352022	0.303094	0.682138	1
C12orf75	chr12	105724669	0.239583	0.520834	1
BTBD11	chr12	107712717	0.219155	0.602413	1
ASCL4	chr12	108168992	0.264368	0.722222	1
ISCU	chr12	108956398	0.209945	0.515653	1
TMEM119	chr12	108985307	0.22007	0.666667	1
SVOP	chr12	109306310	0.401546	0.546371	1
SH2B3	chr12	111855949	0.383681	0.673611	1
DTX1	chr12	113495997	0.240472	0.671498	1
CCDC42B	chr12	113587662	0.466431	0.657244	1
HRK	chr12	117318836	1	0.797101	1
CABP1	chr12	121078488	0.488789	0.672646	1
UNC119B	chr12	121148277	0.322751	0.558201	1
ARL6IP4	chr12	123464751	0.38292	0.707989	1
C12orf65	chr12	123738221	0.393214	0.473054	1
SLC15A4	chr12	129278740	0.258651	0.570358	1
FBRSL1	chr12	133067156	0.448552	0.719845	1
PXMP2	chr12	133264256	0.207483	0.598639	1
ZNF268	chr12	133758583	0.548172	0.413151	1
ZMYM5	chr13	20398616	0.302216	0.365865	1
GJA3	chr13	20716119	0.207569	0.676606	1
IL17D	chr13	21278140	0.579639	0.738916	1
AMER2	chr13	25743741	0.204613	0.666171	1
SHISA2	chr13	26620650	0.285473	0.646397	1
GSX1	chr13	28366827	0.427044	0.675472	1
PDX1	chr13	28494275	0.438967	0.707747	1
CDX2	chr13	28537251	0.29087	0.663482	1
URAD	chr13	28552242	0.664751	0.653257	1
MEDAG	chr13	31480652	0.235746	0.491228	1
FOXO1	chr13	41133659	0.25	0.580285	1
NUDT15	chr13	48611882	0.309091	0.488889	1
MLNR	chr13	49794473	0.310024	0.669361	1
DLEU7	chr13	51287352	0.401656	0.724638	1
PCDH8	chr13	53418694	0.267974	0.689698	1
KLF5	chr13	73633465	0.219796	0.554585	1
KCTD12	chr13	77459305	0.310838	0.695297	1
CLN5	chr13	77566086	0.261438	0.474673	1
POU4F1	chr13	79175549	0.329365	0.720635	1
SOX21	chr13	95363472	0.528881	0.725632	1
ZIC5	chr13	100617630	0.527861	0.691767	1
ZIC2	chr13	100634318	0.389306	0.696685	1
GGACT	chr13	101184383	0.585498	0.701299	1
ARGLU1	chr13	107196343	0.356448	0.532847	1
IRS2	chr13	110408650	0.521409	0.726662	1
SOX1	chr13	112721972	0.694303	0.764456	0.991071
GRK1	chr13	114321701	0.421099	0.593381	1
LINC00452	chr13	114618843	0.291759	0.623608	1
ZNF219	chr14	21558694	0.375288	0.70355	1
PPP1R3E	chr14	23770644	0.596429	0.747619	1
PABPN1	chr14	23790678	0.424539	0.623236	0.990228
JPH4	chr14	24038842	0.40514	0.712772	1
NRL	chr14	24550444	0.213585	0.684874	1
FOXG1	chr14	29236485	0.32585	0.672109	1
INSM2	chr14	36003458	0.257202	0.686067	1
NKX2-1	chr14	36986482	0.243367	0.707297	0.997927
FOXA1	chr14	38060569	0.214588	0.662439	1
GCH1	chr14	55309756	0.281657	0.547929	1
GPR135	chr14	59930459	0.33468	0.697643	1
COX16	chr14	70793049	0.303738	0.423676	1
TTC9	chr14	71108846	0.318386	0.629298	1
C14orf169	chr14	73957722	0.221818	0.625974	1
PNMA1	chr14	74179280	0.944444	0.544256	1
IRF2BPL	chr14	77491744	0.325596	0.678795	1
MOAP1	chr14	93649531	0.781723	0.493371	1
GSC	chr14	95234827	0.399225	0.683463	1
GLRX5	chr14	96001426	0.299578	0.64557	1
BCL11B	chr14	99640487	0.244766	0.688999	1
CCNK	chr14	99959014	0.259551	0.551243	1
CCDC85C	chr14	99981582	0.403968	0.707936	1
HHIPL1	chr14	100111544	0.380162	0.66837	1
YY1	chr14	100705581	0.322088	0.583936	1
SLC25A29	chr14	100758619	0.200658	0.692982	1
ANKRD9	chr14	102973272	0.65304	0.752621	1
AMN	chr14	103389025	0.374816	0.718796	1
EXOC3L4	chr14	103566556	0.255187	0.67681	1
TNFAIP2	chr14	103592794	0.333842	0.659542	1
C14orf180	chr14	105052767	0.321799	0.695502	1
ZBTB42	chr14	105267534	0.256107	0.663515	1
CRIP2	chr14	105939584	0.499203	0.666667	1
TMEM121	chr14	105995171	0.307812	0.688542	1
GOLGA6L6	chr15	20739496	0.258704	0.544189	0.307686
NDN	chr15	23931398	0.22619	0.642857	1
NDNL2	chr15	29560994	0.228962	0.6	1
KLF13	chr15	31619415	0.535755	0.740484	1
OTUD7A	chr15	31775496	0.30151	0.659835	0.972851
C15orf56	chr15	40544485	0.693416	0.736626	1
ITPKA	chr15	41786125	0.274892	0.678211	1
HYPK	chr15	44092796	0.235897	0.551282	1
SPATA5L1	chr15	45694627	0.221485	0.57206	1
LYSMD2	chr15	52015803	0.422068	0.572531	1
BCL2L10	chr15	52402044	0.441463	0.65691	1
ARPP19	chr15	52844130	0.234513	0.480826	0.991151
FOXB1	chr15	60297162	0.238753	0.675869	1
C2CD4A	chr15	62359812	0.746396	0.765766	0.949099
C2CD4B	chr15	62456088	0.83516	0.765297	0.962557
PIF1	chr15	65107889	0.255495	0.641484	1
KBTBD13	chr15	65369153	0.337209	0.704942	1
UBAP1L	chr15	65385434	0.311955	0.682373	1
PDCD7	chr15	65411054	0.447531	0.652263	1
SMAD6	chr15	66995596	0.500671	0.716969	1
C15orf61	chr15	67813586	0.216245	0.611814	1
SKOR1	chr15	68112041	0.275489	0.629248	1
HCN4	chr15	73614821	0.256091	0.6567	1
LOXL1	chr15	74219124	0.509565	0.689275	1
CLK3	chr15	74907795	0.205008	0.608242	0.959311
FAM219B	chr15	75194959	0.358459	0.626466	1
COX5A	chr15	75215997	0.220751	0.527594	1
RPP25	chr15	75248324	0.465833	0.703333	1
NMB	chr15	85198500	0.334043	0.625532	1
PLIN1	chr15	90208813	0.261438	0.657952	1
MESP1	chr15	90293374	0.746592	0.747212	1
MESP2	chr15	90319588	0.422529	0.707705	1
RCCD1	chr15	91499964	0.382405	0.665783	1
FAM174B	chr15	93162685	0.355208	0.65625	1
HBM	chr16	215996	0.244131	0.666667	1
RAB11FIP3	chr16	476006	0.263342	0.661855	1
PRR35	chr16	613294	0.268939	0.708625	1
WFIKKN1	chr16	681253	0.268063	0.701275	1
C16orf13	chr16	684525	0.239067	0.655977	1
FAM195A	chr16	691991	0.376812	0.672878	1
METRN	chr16	765289	0.499433	0.741496	1
FAM173A	chr16	771274	0.326271	0.713277	1
HAGHL	chr16	777509	0.365724	0.685512	1
PRR25	chr16	855442	0.32202	0.69702	1
SOX8	chr16	1031922	0.397837	0.721849	1
C1QTNF8	chr16	1143500	0.399868	0.708828	1
TSR3	chr16	1399437	0.321199	0.682013	1
MRPS34	chr16	1822221	0.487062	0.668189	1
EME2	chr16	1823228	0.271291	0.704127	1
RNF151	chr16	2016882	0.242547	0.630082	1
SYNGR3	chr16	2040103	0.507971	0.704348	1
NPW	chr16	2069902	0.594378	0.746988	1
SLC9A3R2	chr16	2077006	0.210059	0.671598	1
RAB26	chr16	2198784	0.252918	0.63035	1
CASKIN1	chr16	2228550	0.280959	0.692738	1
PGP	chr16	2263728	0.467909	0.689441	1
NTN3	chr16	2521702	0.384682	0.711991	1
PRSS27	chr16	2762620	0.201604	0.642612	1
PRSS33	chr16	2834644	0.410439	0.704626	1
PRSS22	chr16	2903093	0.219602	0.647799	1
KREMEN2	chr16	3014521	0.362115	0.711013	1
MMP25	chr16	3096918	0.245115	0.673771	1
TFAP4	chr16	4308055	0.222603	0.621005	1
UBALD1	chr16	4659633	0.342697	0.664794	1
NAGPA	chr16	5075478	0.234173	0.655039	1
SOCS1	chr16	11348699	0.435535	0.712264	1
MPV17L	chr16	15489754	0.434856	0.598984	0.880428
C16orf52	chr16	22019622	0.210317	0.470238	1
UBFD1	chr16	23569063	0.305914	0.566667	0.95
HS3ST4	chr16	25703738	0.34391	0.624362	1
GSG1L	chr16	27802690	0.322289	0.646586	1
SBK1	chr16	28328712	0.469804	0.692549	1
MAZ	chr16	29817465	0.27301	0.692734	1
ZNF771	chr16	30419374	0.680197	0.740467	1
CTF1	chr16	30907964	0.762376	0.745874	1
SNX20	chr16	50701925	0.228821	0.639963	1
IRX3	chr16	54317597	0.49004	0.697211	0.97241
CCDC102A	chr16	57546652	0.294011	0.689655	1
SETD6	chr16	58549441	0.215893	0.582278	1
CMTM4	chr16	66651179	0.262341	0.565585	1
B3GNT9	chr16	67183179	0.216294	0.682382	1
TRADD	chr16	67188551	0.34345	0.691161	1
HSD11B2	chr16	67465151	0.202381	0.653531	1
SNTB2	chr16	69221069	0.284966	0.59581	1
PDF	chr16	69362924	0.732578	0.749129	1
EXOSC6	chr16	70284984	0.957875	0.782662	1
FA2H	chr16	74748087	0.262288	0.621984	1
ZNRF1	chr16	75033569	0.47076	0.646199	1
MAF	chr16	79628356	0.356848	0.689769	1
GCSH	chr16	81116470	0.283525	0.494253	0.822127
MLYCD	chr16	83932749	0.27834	0.622807	1
FOXF1	chr16	86544175	0.360526	0.683334	1
MTHFSD	chr16	86565616	0.255344	0.575614	1
FOXC2	chr16	86600941	0.416003	0.706507	0.9834
FOXL1	chr16	86612329	0.310212	0.701349	1
ZFPM1	chr16	88520046	0.469977	0.737001	1
CYBA	chr16	88709760	0.372449	0.678572	1
SPATA2L	chr16	89763741	0.241961	0.693333	1
CENPBD1	chr16	90037766	0.315603	0.503546	1
BHLHA9	chr17	1173857	0.840877	0.787836	1
SCARF1	chr17	1538051	0.251504	0.673486	1
RILP	chr17	1549735	0.523217	0.689884	1
RTN4RL1	chr17	1839789	0.221719	0.659879	1
OVCA2	chr17	1945341	0.597826	0.76087	1
HIC1	chr17	1959603	0.535422	0.720709	1
MNT	chr17	2290194	0.255289	0.657518	1
SMTNL2	chr17	4487900	0.290765	0.670274	1
GLTPD2	chr17	4692306	0.474315	0.721461	1
C1QBP	chr17	5336334	0.275208	0.54567	1
SLC16A11	chr17	6944997	0.506709	0.689266	1
YBX2	chr17	7192106	0.251214	0.627427	1
PLSCR3	chr17	7293703	0.218502	0.648127	1
NLGN2	chr17	7311574	0.279107	0.661084	1
FGF11	chr17	7342939	0.284661	0.638643	1
CYB5D1	chr17	7761452	0.229258	0.554585	1
GUCY2D	chr17	7906365	0.215429	0.650966	1
HES7	chr17	8024888	0.673882	0.722944	1
RNF222	chr17	8296116	0.360483	0.692308	1
NTN1	chr17	8925690	0.212672	0.659504	1
HS3ST3A1	chr17	13399513	0.266585	0.683047	0.775185
HS3ST3B1	chr17	14204835	0.231458	0.668371	0.771952
CENPV	chr17	16246130	0.468254	0.626374	1
PLD6	chr17	17106080	0.461792	0.640316	1
GID4	chr17	17942778	0.33278	0.594684	1
C17orf51	chr17	21438560	0.267267	0.573574	1
SARM1	chr17	26699053	0.313281	0.667709	1
TLCD1	chr17	27051527	0.243413	0.57591	1
DHRS13	chr17	27225458	0.270282	0.630512	1
ABHD15	chr17	27889578	0.235963	0.671642	1
RNF135	chr17	29298091	0.286374	0.587375	1
C17orf102	chr17	32904545	0.470238	0.607142	1
RASL10B	chr17	34062203	0.208333	0.629085	1
C17orf50	chr17	34087960	0.354286	0.685714	1
MRM1	chr17	34958239	0.205744	0.635593	1
SOCS7	chr17	36508127	0.252291	0.611684	1
ARHGAP23	chr17	36584729	0.204169	0.665534	0.884565
SRCIN1	chr17	36689531	0.233853	0.672521	1
C17orf96	chr17	36829608	0.656579	0.739474	1
NEUROD2	chr17	37761703	0.203655	0.677111	1
GJD3	chr17	38519182	0.385311	0.737853	1
IGFBP4	chr17	38599987	0.203346	0.687258	1
KRT10	chr17	38974727	0.228571	0.548105	1
KRTAP17-1	chr17	39471584	0.528302	0.663522	1
P3H4	chr17	39959208	0.212709	0.653729	1
HCRT	chr17	40336171	0.409091	0.729798	1
SOST	chr17	41832709	0.657321	0.686916	1
FAM171A2	chr17	42431100	0.383515	0.714631	1
C1QL1	chr17	43037555	0.317246	0.682111	1
ARHGAP27	chr17	43472821	0.278075	0.677362	1
STH	chr17	44076645	0.343669	0.555556	1
RPRML	chr17	45056010	0.442149	0.702479	1
TBKBP1	chr17	45773478	0.351461	0.679654	1
HOXB2	chr17	46620429	0.29972	0.646125	1
HOXB4	chr17	46654083	0.343254	0.685185	1
HOXB9	chr17	46700261	0.322709	0.614874	1
UBE2Z	chr17	46985865	0.253521	0.584977	1
PPP1R9B	chr17	48212695	0.383878	0.668163	1
TBX2	chr17	59477537	0.315101	0.689575	1
BTBD17	chr17	72352795	0.580028	0.705636	1
GRIN2C	chr17	72838573	0.292545	0.669908	1
KCTD2	chr17	73043345	0.239268	0.614899	1
NT5C	chr17	73126582	0.287129	0.643564	1
TRIM47	chr17	73870563	0.29421	0.678143	1
UBALD2	chr17	74261586	0.331313	0.668687	1
SPHK1	chr17	74381186	0.241581	0.646735	1
SRSF2	chr17	74732242	0.247312	0.662058	1
TMEM235	chr17	76228104	0.237307	0.686534	1
TIMP2	chr17	76851748	0.266968	0.59276	1
NPTX1	chr17	78444612	0.260585	0.647421	1
C17orf89	chr17	79213163	0.437778	0.742223	1
FSCN2	chr17	79495557	0.227273	0.664087	1
TSPAN10	chr17	79604424	0.255181	0.698618	1
PDE6G	chr17	79618103	0.435606	0.587122	1
SLC25A10	chr17	79679456	0.209356	0.638037	1
GCGR	chr17	79766894	1	0.626918	1
FAM195B	chr17	79781122	1	0.646199	1
PPP1R27	chr17	79791604	0.266667	0.617204	1
NPB	chr17	79860153	0.81746	0.756614	1
UTS2R	chr17	80332200	0.400342	0.724551	1
TMEM200C	chr18	5890196	0.443998	0.705252	1
GATA6	chr18	19751105	0.356264	0.689597	1
CABLES1	chr18	20715726	0.355277	0.619877	1
KCTD1	chr18	24035706	0.284834	0.616628	0.988453
SIGLEC15	chr18	43405693	0.692017	0.717368	1
SMAD7	chr18	46447741	0.225215	0.637002	1
MEX3C	chr18	48702720	0.293434	0.584849	1
MBD2	chr18	51686146	0.356202	0.581428	1
LOC101927322	chr18	56337842	0.971751	0.751412	1
GRP	chr18	56887497	0.219239	0.58613	1
RAX	chr18	56936235	0.51633	0.730067	1
FAM69C	chr18	72103735	0.226587	0.642064	1
SALL3	chr18	76740274	0.279144	0.688189	1
KCNG2	chr18	77623667	0.481786	0.735714	1
HSBP1L1	chr18	77724735	0.239437	0.483568	1
PARD6G	chr18	77917653	0.442087	0.660478	1
C2CD4C	chr19	407095	0.311611	0.706161	1
MADCAM1	chr19	496499	0.33899	0.716275	1
TPGS1	chr19	507506	0.725234	0.749533	1
HCN2	chr19	589945	0.369288	0.69588	0.936642
FGF22	chr19	639925	0.522461	0.722656	1
FSTL3	chr19	676423	0.377525	0.707071	1
LPPR3	chr19	812569	0.578371	0.707956	1
CFD	chr19	859689	0.278871	0.720472	1
KISS1R	chr19	917502	0.438596	0.723475	1
ARID3A	chr19	929528	0.21156	0.659933	1
GRIN3B	chr19	1000436	0.491858	0.712005	1
GPX4	chr19	1104042	0.220137	0.646189	1
C19orf24	chr19	1275548	0.704261	0.701755	1
EFNA2	chr19	1286167	0.382399	0.685358	1
APC2	chr19	1453000	0.398076	0.71687	1
MEX3D	chr19	1555329	0.594541	0.763772	1
ONECUT3	chr19	1753661	0.68969	0.766172	1
KLF16	chr19	1854457	0.298013	0.728477	1
ADAT3	chr19	1912046	0.347373	0.734601	1
SF3A2	chr19	2243417	0.26595	0.675986	1
AMH	chr19	2249331	0.433749	0.733809	1
C19orf35	chr19	2275678	0.373769	0.716596	1
LINGO3	chr19	2289996	0.361439	0.713884	1
DOHH	chr19	3491489	0.440594	0.713971	1
RAX2	chr19	3770618	0.213514	0.717117	1
ZBTB7A	chr19	4047749	0.278632	0.705413	1
ANKRD24	chr19	4186422	0.247167	0.650974	1
SEMA6B	chr19	4543612	0.29865	0.689539	1
MYDGF	chr19	4658016	0.292146	0.605364	1
NRTN	chr19	5824176	0.691077	0.749159	1
VMAC	chr19	5904901	0.37451	0.705882	1
ALKBH7	chr19	6372831	0.306306	0.683183	1
PSPN	chr19	6375304	0.35	0.714894	1
PEX11G	chr19	7542087	0.256887	0.661157	1
C19orf45	chr19	7565708	0.263505	0.644269	1
ZNF358	chr19	7584128	0.213825	0.677797	1
PCP2	chr19	7696574	0.335766	0.666667	1
TRAPPC5	chr19	7747139	0.39418	0.680776	1
CTXN1	chr19	7990174	0.319277	0.710843	1
KANK3	chr19	8387722	0.481752	0.719384	1
ZNF414	chr19	8575574	0.409436	0.701769	1
ANGPTL6	chr19	10203264	0.476268	0.689034	1
CDKN2D	chr19	10677733	0.236527	0.648703	1
C19orf52	chr19	11039498	0.40166	0.711367	1
C19orf43	chr19	12841774	0.527307	0.65725	1
BEST2	chr19	12863406	0.210131	0.624183	1
KLF1	chr19	12995698	0.30303	0.702479	1
GADD45GIP1	chr19	13065021	0.210762	0.678625	1
LYL1	chr19	13210132	0.410439	0.698695	1
RLN3	chr19	14139016	0.55711	0.627039	1
LOC113230	chr19	14184121	0.965909	0.760606	1
SAMD1	chr19	14199228	0.459168	0.695686	1
PTGER1	chr19	14583371	0.742763	0.740281	1
SYDE1	chr19	15218244	0.283741	0.682971	1
EPHX3	chr19	15338247	0.222992	0.617729	1
RASAL3	chr19	15562605	0.243742	0.662385	1
KLF2	chr19	16435734	0.209163	0.641434	1
CHERP	chr19	16629969	0.200101	0.64539	1
SLC35E1	chr19	16664489	0.239659	0.628548	1
NR2F6	chr19	17343160	0.393416	0.716049	1
ANO8	chr19	17434325	0.328602	0.66937	1
PGLS	chr19	17622481	0.288288	0.65251	1
MAP1S	chr19	17830311	0.204717	0.682076	1
ARRDC2	chr19	18112123	0.244437	0.681726	1
PIK3R2	chr19	18266689	0.222931	0.661939	1
MPV17L2	chr19	18304091	0.291465	0.640902	1
JUND	chr19	18391250	0.493295	0.732759	1
SSBP4	chr19	18530458	0.20639	0.682211	1
C19orf60	chr19	18699611	0.375413	0.688119	1
HAPLN4	chr19	19368625	0.4801	0.707297	1
UQCRFS1	chr19	29698454	0.201212	0.53697	0.626061
VSTM2B	chr19	30017490	0.314103	0.678322	1
RGS9BP	chr19	33167169	0.502825	0.721751	1
NUDT19	chr19	33182866	0.298316	0.61968	1
CEBPA	chr19	33792243	0.751692	0.751269	1
WTIP	chr19	34972879	0.515855	0.70843	1
HSPB6	chr19	36246422	0.695652	0.712215	1
SDHAF1	chr19	36486176	0.630747	0.744253	1
ALKBH6	chr19	36500191	0.280899	0.641698	1
SPRED3	chr19	38880942	0.472751	0.717993	1
FAM98C	chr19	38893793	0.272857	0.666667	1
FBXO17	chr19	39433247	0.346604	0.644028	1
FBXO27	chr19	39516050	0.30223	0.642019	1
NCCRP1	chr19	39687622	0.300121	0.67029	1
DLL3	chr19	39989614	0.565754	0.695116	1
EID2B	chr19	40022956	0.342593	0.656379	1
EID2	chr19	40030008	0.274262	0.646976	1
MAP3K10	chr19	40697938	0.232635	0.684817	1
TTC9B	chr19	40722069	0.397917	0.697222	1
SPTBN4	chr19	40978528	0.23318	0.654958	1
TGFB1	chr19	41836956	0.260443	0.624893	1
ERICH4	chr19	41949074	0.547074	0.631043	1
ZNF575	chr19	44038574	0.359079	0.700542	1
BCL3	chr19	45252047	0.222344	0.688645	1
APOE	chr19	45409125	0.339304	0.696008	1
BLOC1S3	chr19	45682554	0.591133	0.765189	1
PPP1R13L	chr19	45883447	0.311017	0.689988	1
PPM1N	chr19	46001730	0.350735	0.677494	1
SIX5	chr19	46268758	0.326351	0.713964	1
DMWD	chr19	46287500	0.319744	0.689744	1
MYPOP	chr19	46393880	0.585	0.705	1
NOVA2	chr19	46443120	0.354293	0.685598	1
PNMAL1	chr19	46971795	0.376677	0.570789	1
PNMAL2	chr19	46996814	0.26153	0.662998	1
PTGIR	chr19	47124536	0.207149	0.689922	1
DACT3	chr19	47151738	0.67963	0.748148	1
FKRP	chr19	47258707	0.342406	0.705645	1
SLC1A5	chr19	47278766	0.270104	0.62922	1
TMEM160	chr19	47549244	0.647632	0.713092	1
BBC3	chr19	47724957	0.550302	0.692153	1
INAFM1	chr19	47778176	0.777389	0.764569	1
GLTSCR1	chr19	48176831	0.395046	0.707879	1
TPRX1	chr19	48305031	0.377023	0.644013	0.953479
GRIN2D	chr19	48901649	0.476814	0.705061	1
LMTK3	chr19	48989029	0.260067	0.708501	1
FAM83E	chr19	49104365	0.225818	0.688935	1
DBP	chr19	49134093	0.457055	0.699386	1
NTN5	chr19	49164933	0.377891	0.691837	1
RASIP1	chr19	49224054	0.453492	0.687068	1
SNRNP70	chr19	49589671	0.224505	0.640031	1
PTH2	chr19	49925724	0.422442	0.739273	1
SCAF1	chr19	50148283	0.403148	0.687738	1
AKT1S1	chr19	50373173	0.311071	0.685921	1
KCNC3	chr19	50823502	0.426781	0.689974	1
LRRC4B	chr19	51020827	0.209851	0.676004	1
SHANK1	chr19	51165221	0.332948	0.689331	1
CLEC11A	chr19	51226782	0.402548	0.715924	1
CTU1	chr19	51601857	0.795129	0.768864	0.997135
VSIG10L	chr19	51835864	0.287826	0.647465	1
CACNG8	chr19	54466396	0.433446	0.706824	1
OSCAR	chr19	54598485	0.356061	0.664142	1
TSEN34	chr19	54694217	0.258065	0.642137	1
LENG9	chr19	54973269	0.289509	0.697211	1
CDC42EP5	chr19	54976284	0.878076	0.782998	1
RPL28	chr19	55897725	0.304959	0.566942	0.999173
SHISA7	chr19	55944522	0.559678	0.745826	1
ZNF628	chr19	55991277	0.231957	0.709738	0.992121
NAT14	chr19	55997075	0.612721	0.729469	1
SSC5D	chr19	55999956	0.200447	0.652544	1
SBK2	chr19	56041099	0.433556	0.707457	1
ZNF579	chr19	56089316	0.704855	0.748964	1
FIZ1	chr19	56103815	0.509054	0.727699	1
ZNF784	chr19	56133116	0.342593	0.709877	1
ZNF580	chr19	56153874	0.786127	0.743738	1
ZNF787	chr19	56599388	0.575521	0.732639	1
ZNF444	chr19	56658280	0.46748	0.734756	1
A1BG	chr19	58858387	0.253289	0.670113	1
ZNF837	chr19	58879103	0.341165	0.722431	1
ZCCHC3	chr20	278227	0.406996	0.693004	1
SOX12	chr20	306568	0.381329	0.728903	1
TCF15	chr20	585234	0.595833	0.755	1
SCRT2	chr20	644314	0.425866	0.733767	1
FAM110A	chr20	825447	0.247185	0.704955	1
STK35	chr20	2082527	0.349844	0.626791	1
EBF4	chr20	2673791	0.272575	0.658863	1
AVP	chr20	3063275	0.447475	0.727273	1
GFRA4	chr20	3640555	0.61358	0.724692	1
HSPA12B	chr20	3719321	0.268074	0.660844	1
ADRA1D	chr20	4202169	0.269052	0.701571	1
CRLS1	chr20	5986892	0.331148	0.526776	1
TMX4	chr20	7962897	0.286667	0.524762	1
OVOL2	chr20	18005279	0.295894	0.619565	1
PET117	chr20	18118599	0.642857	0.642857	1
INSM1	chr20	20348911	0.51272	0.755382	1
NKX2-4	chr20	21376548	0.668075	0.738967	0.997652
PAX1	chr20	21686350	0.330218	0.697196	1
FOXA2	chr20	22562487	0.227636	0.68	1
CST3	chr20	23614552	0.208617	0.646259	1
VSX1	chr20	25052556	0.267422	0.645676	1
DUSP15	chr20	30449205	0.302766	0.620087	1
CCM2L	chr20	30598257	0.313364	0.675115	1
C20orf203	chr20	31238233	0.485556	0.62	1
SNTA1	chr20	31996312	0.204216	0.642293	1
C20orf144	chr20	32250151	0.38961	0.686147	1
ASIP	chr20	32848180	0.278195	0.593985	1
TP53INP2	chr20	33296543	0.38537	0.71644	1
VSTM2L	chr20	36531752	0.32439	0.673171	1
FAM83D	chr20	37554995	0.215097	0.564935	1
JPH2	chr20	42743435	0.416032	0.692198	1
KCNS1	chr20	43723510	0.20598	0.665117	1
CDH22	chr20	44803144	0.24226	0.661841	1
TP53RK	chr20	45315391	0.265092	0.574803	1
UBE2V1	chr20	48699304	0.863636	0.727273	1
CEBPB	chr20	48807570	0.620424	0.735067	1
BCAS4	chr20	49411530	0.256536	0.648693	1
FAM210B	chr20	54934061	0.321244	0.576857	0.970639
PPP1R3D	chr20	58514086	0.283889	0.707778	1
TAF4	chr20	60551223	0.405157	0.668815	1
HRH3	chr20	60791061	0.203288	0.668161	1
GATA5	chr20	61039891	0.311139	0.703517	1
BHLHE23	chr20	61637400	0.475207	0.738292	1
SLC2A4RG	chr20	62371265	0.222062	0.692678	1
ABHD16B	chr20	62492893	0.231206	0.699291	1
SOX18	chr20	62679518	0.611688	0.757576	1
RGS19	chr20	62705205	0.249235	0.639144	1
LKAAEAR1	chr20	62714737	0.959198	0.737206	1
OLIG2	chr21	34399170	0.391975	0.705761	1
OLIG1	chr21	34442552	0.519608	0.745098	1
CLIC6	chr21	36041687	0.317564	0.653081	1
SIM2	chr21	38072046	0.213573	0.618762	1
DSCR4	chr21	39426948	0.909449	0.472441	1
PLAC4	chr21	42551102	0.45585	0.600442	1
C21orf2	chr21	45750080	0.315824	0.66537	1
CECR6	chr22	17600280	0.434082	0.740357	1
GSC2	chr22	19136503	0.589141	0.758509	1
C22orf39	chr22	19429166	0.391608	0.673659	1
CLDN5	chr22	19511121	0.27193	0.698465	1
TBX1	chr22	19747166	0.483592	0.689737	1
SCARF2	chr22	20779664	0.410685	0.715759	1
SDF2L1	chr22	21996625	0.262012	0.659159	1
CHCHD10	chr22	24108193	0.269231	0.724942	1
MN1	chr22	28146902	0.307469	0.683825	1
CCDC117	chr22	29168837	0.220238	0.514286	1
ZNRF3	chr22	29279754	0.224402	0.646487	1
RASL10A	chr22	29709289	0.46732	0.718954	1
C22orf24	chr22	32330103	0.237782	0.5	1
MPST	chr22	37415877	0.389937	0.683438	1
PDXP	chr22	38054789	0.64422	0.73064	1
NOL12	chr22	38082399	0.233645	0.607477	1
GALR3	chr22	38219413	0.549684	0.72448	1
ANKRD54	chr22	38227949	0.363234	0.650055	1
SLC16A8	chr22	38474394	0.387459	0.707591	1
BAIAP2L2	chr22	38481306	0.235335	0.654244	1
MAFF	chr22	38609860	0.342424	0.705051	1
DNAL4	chr22	39175453	0.275157	0.54717	1
CBX6	chr22	39262213	0.278047	0.675545	1
FAM83F	chr22	40391046	0.227878	0.642049	1
CHADL	chr22	41625707	0.312363	0.706422	1
TNFRSF13C	chr22	42321370	0.419753	0.691358	1
MCAT	chr22	43529048	0.201194	0.612958	1
PRR5-ARHGAP8	chr22	45098354	1	0.518519	1
PRR34	chr22	46447706	0.343567	0.692982	1
PIM3	chr22	50354595	0.369011	0.690112	1
SELO	chr22	50639465	0.275622	0.670647	1
ADM2	chr22	50920276	0.276286	0.711409	1
TYMP	chr22	50964198	0.301242	0.692202	1
ODF3B	chr22	50968908	0.371391	0.704724	1
KLHDC7B	chr22	50986595	0.273669	0.693557	1
MAPK8IP2	chr22	51039247	0.310502	0.687007	1
SHANK3	chr22	51113069	0.251772	0.683742	1

## Sheet: Whole Genome Sequencing (WGS)
Gene	Chromosome	Start position	CCS score	GC Content	Mappability
PPIAL4A	chr1	144363676	0.205051	0.470707	0.187223
PPIAL4C	chr1	144363676	0.205051	0.470707	0.187223
OR2T35	chr1	248801587	0.26749	0.528807	0.547325
USP17L10	chr4	9212382	0.811676	0.519774	0.27746
USP17L8	chr8	7829182	0.609856	0.511613	0.223896
USP17L3	chr8	7833914	0.649404	0.519146	0.157254
KRTAP5-5	chr11	1651070	0.209384	0.661064	0.95028
TRIM64	chr11	89701671	0.555185	0.463704	0.316747
TPSB2	chr16	1278649	0.237319	0.653382	0.539251
KRTAP9-6	chr17	39421629	0.28882	0.619048	0.638923
KIR2DL4	chr19	55315106	0.236981	0.541041	0.992498
SIRPB1	chr20	1546800	0.483607	0.567731	0.838654
TMEM191B	chr22	20377847	0.408742	0.684918	0.479827
RIMBP3B	chr22	21738147	0.256657	0.639228	0.333333
RIMBP3C	chr22	21738147	0.256657	0.639228	0.333333
